# Supplementary material for: Comparative Transcriptional Analysis of Asexual and Sexual Morphs Reveals Possible Mechanisms in Reproductive Polyphenism of the Cotton Aphid
Source: PLoS One. 2014 Jun 10;9(6):e99506. doi: 10.1371/journal.pone.0099506 (PMC4051768; doi:10.1371/journal.pone.0099506)
Supplement: Table S3 — The DEGs in the pair-wise comparison of three reproductive morphs. Relative gene expression levels in each reproductive morph were calculated by average RPKM of 3 replicates. Differentially expressed genes (DEGs) were determined by the cutoff criteria of fold change ≥2 and P<0.01. PF, parthenogenetic females; GP, gynoparae; SF, sexual females. (XLSX) [file pone.0099506.s006.xlsx]

## Sheet: Sheet1
Gene ID	RPKM (GP)	RPKM (PF)	Annotation
CL1021.Contig4_AGT	17.1921	6.06363	PREDICTED: neuroblast differentiation-associated protein AHNAK-like [Acyrthosiphon pisum]
CL1040.Contig2_AGT	3.43893	1.34219	ACYPI009245 [Acyrthosiphon pisum]
CL1053.Contig1_AGT	447.144	18.229	PREDICTED: hypothetical protein LOC100159953 [Acyrthosiphon pisum]
CL1085.Contig1_AGT	18.3369	271.63	PREDICTED: legumain-like [Acyrthosiphon pisum]
CL112.Contig1_AGT	4.65204	1.62757	PREDICTED: hypothetical protein LOC100163829 isoform 1 [Acyrthosiphon pisum]
CL1140.Contig1_AGT	2.03061	9.75052	PREDICTED: hypothetical protein LOC100160431 isoform 1 [Acyrthosiphon pisum]
CL1143.Contig1_AGT	3.66139	15.2988	PREDICTED: hypothetical protein LOC100162203 isoform 3 [Acyrthosiphon pisum] >gi|193690846|ref|XP_001948365.1| PREDICTED: hypothetical protein LOC100162203 isoform 2 [Acyrthosiphon pisum] >gi|193690848|ref|XP_001948313.1| PREDICTED: hypothetical protein L
CL1177.Contig1_AGT	2.60801	40.1406	cell division cycle 20 [Acyrthosiphon pisum]
CL1223.Contig3_AGT	5.90493	2.5621	PREDICTED: ecdysone-induced protein 75B, isoforms C/D [Acyrthosiphon pisum]
CL1258.Contig2_AGT	0.847031	3.53529	PREDICTED: frizzled-2-like isoform 1 [Acyrthosiphon pisum] >gi|328724414|ref|XP_003248140.1| PREDICTED: frizzled-2-like isoform 2 [Acyrthosiphon pisum] >gi|328724416|ref|XP_003248141.1| PREDICTED: frizzled-2-like isoform 3 [Acyrthosiphon pisum]
CL1264.Contig1_AGT	984.294	438.379	PREDICTED: aldehyde dehydrogenase X, mitochondrial-like [Acyrthosiphon pisum]
CL1274.Contig1_AGT	16.8444	7.31019	PREDICTED: CD151 antigen-like [Acyrthosiphon pisum]
CL1278.Contig2_AGT	5.50826	19.4851	--
CL1294.Contig7_AGT	9.13612	3.84474	DNA-directed RNA polymerases I, II, and III subunit RPABC3 [Acyrthosiphon pisum] >gi|239790676|dbj|BAH71885.1| ACYPI009782 [Acyrthosiphon pisum]
CL1296.Contig1_AGT	1.69748	22.5087	cuticular protein 20 precursor [Acyrthosiphon pisum] >gi|239789050|dbj|BAH71174.1| ACYPI006712 [Acyrthosiphon pisum]
CL1337.Contig2_AGT	10.7072	4.81056	uncharacterized protein LOC100164577 [Acyrthosiphon pisum] >gi|239790499|dbj|BAH71807.1| ACYPI005577 [Acyrthosiphon pisum]
CL1351.Contig2_AGT	7.01114	2.44819	ACYPI38240 [Acyrthosiphon pisum]
CL1363.Contig1_AGT	11.3537	3.94895	PREDICTED: elongation of very long chain fatty acids protein 4-like [Acyrthosiphon pisum]
CL1431.Contig2_AGT	2.03336	8.06668	PREDICTED: hypothetical protein LOC100568889 isoform 1 [Acyrthosiphon pisum] >gi|328704212|ref|XP_003242427.1| PREDICTED: hypothetical protein LOC100568889 isoform 2 [Acyrthosiphon pisum]
CL1439.Contig2_AGT	0.900547	5.75222	PREDICTED: zinc finger protein 84-like [Acyrthosiphon pisum]
CL1443.Contig2_AGT	26.1786	663.765	PREDICTED: hypothetical protein LOC100162193 [Acyrthosiphon pisum]
CL1485.Contig1_AGT	52.8357	5.26561	PREDICTED: uncharacterized family 31 glucosidase KIAA1161-like [Acyrthosiphon pisum]
CL1490.Contig2_AGT	1.66731	6.76041	PREDICTED: heterogeneous nuclear ribonucleoprotein K-like isoform 2 [Acyrthosiphon pisum]
CL1546.Contig1_AGT	10.4908	4.58846	PREDICTED: carboxypeptidase D-like isoform 3 [Acyrthosiphon pisum]
CL1572.Contig1_AGT	4.52013	1.37809	PREDICTED: EF-hand calcium-binding domain-containing protein 4A-like [Acyrthosiphon pisum]
CL1578.Contig1_AGT	28.7732	11.603	PREDICTED: protein spinster homolog 1-like [Acyrthosiphon pisum]
CL1586.Contig1_AGT	49.0425	18.4404	PREDICTED: facilitated trehalose transporter Tret1-like [Acyrthosiphon pisum]
CL1604.Contig2_AGT	20.6926	2.52475	uncharacterized protein LOC100159752 [Acyrthosiphon pisum] >gi|239793023|dbj|BAH72777.1| ACYPI001101 [Acyrthosiphon pisum]
CL1615.Contig1_AGT	5.65681	1.70949	PREDICTED: putative inorganic phosphate cotransporter-like [Acyrthosiphon pisum]
CL1625.Contig1_AGT	1.83955	37.2574	PREDICTED: hypothetical protein LOC100160509 [Acyrthosiphon pisum]
CL1657.Contig2_AGT	8.98732	2.59231	--
CL1662.Contig2_AGT	3.4784	1.72328	uncharacterized protein LOC100164380 [Acyrthosiphon pisum] >gi|239788789|dbj|BAH71057.1| ACYPI005402 [Acyrthosiphon pisum]
CL1668.Contig1_AGT	73.7008	577.009	PREDICTED: hypothetical protein LOC100570849 [Acyrthosiphon pisum]
CL1668.Contig2_AGT	20.5896	192.532	PREDICTED: hypothetical protein LOC100159113 [Acyrthosiphon pisum]
CL1697.Contig1_AGT	3.10642	1.19911	uncharacterized protein LOC100160576 precursor [Acyrthosiphon pisum] >gi|239789751|dbj|BAH71478.1| ACYPI001863 [Acyrthosiphon pisum]
CL1762.Contig1_AGT	0.796908	19.7303	uncharacterized protein LOC100158751 precursor [Acyrthosiphon pisum] >gi|239788825|dbj|BAH71074.1| ACYPI000189 [Acyrthosiphon pisum]
CL1767.Contig1_AGT	465.656	145.792	polyprotein-like protein [Glossina morsitans morsitans]
CL182.Contig1_AGT	0.806271	3.84585	PREDICTED: hypothetical protein LOC100161093 isoform 1 [Acyrthosiphon pisum]
CL1830.Contig1_AGT	1.71444	18.6714	cell division cycle 2 protein-like [Acyrthosiphon pisum] >gi|239791309|dbj|BAH72137.1| ACYPI009520 [Acyrthosiphon pisum]
CL1846.Contig2_AGT	54.465	17.0475	uncharacterized protein LOC100574789 precursor [Acyrthosiphon pisum] >gi|239788093|dbj|BAH70741.1| ACYPI38370 [Acyrthosiphon pisum]
CL1902.Contig6_AGT	8.72305	169.44	uncharacterized protein LOC100164287 precursor [Acyrthosiphon pisum] >gi|239789359|dbj|BAH71309.1| ACYPI005317 [Acyrthosiphon pisum]
CL1902.Contig7_AGT	1.23834	5.47513	PREDICTED: tyrosine-protein kinase transmembrane receptor Ror-like [Acyrthosiphon pisum]
CL193.Contig2_AGT	34.8767	13.2814	PREDICTED: UDP-glucuronosyltransferase 2B15-like [Acyrthosiphon pisum]
CL1959.Contig1_AGT	4.44547	34.4841	PREDICTED: hemicentin-2-like [Acyrthosiphon pisum]
CL1981.Contig1_AGT	10.9033	4.251	PREDICTED: alcohol dehydrogenase [NADP+]-like [Acyrthosiphon pisum]
CL2040.Contig2_AGT	4.75778	1.9607	PREDICTED: sialin-like [Acyrthosiphon pisum]
CL206.Contig3_AGT	6.30899	71.9014	PREDICTED: zinc finger protein 512B-like [Acyrthosiphon pisum]
CL2061.Contig2_AGT	16.6451	64.0718	superoxide dismutase [Cu-Zn]-like precursor [Acyrthosiphon pisum] >gi|239789311|dbj|BAH71286.1| ACYPI003921 [Acyrthosiphon pisum]
CL2081.Contig1_AGT	11.4638	4.90391	uncharacterized protein LOC100158872 [Acyrthosiphon pisum] >gi|239790164|dbj|BAH71659.1| ACYPI000293 [Acyrthosiphon pisum] >gi|239790166|dbj|BAH71660.1| ACYPI000293 [Acyrthosiphon pisum]
CL2129.Contig2_AGT	11.1096	3.74566	PREDICTED: lysosomal acid phosphatase-like [Acyrthosiphon pisum]
CL2138.Contig1_AGT	68.5368	29.2272	odorant-binding protein 6 [Acyrthosiphon pisum]
CL2151.Contig2_AGT	61.8362	14.9433	hypothetical protein [Trichomonas vaginalis G3] >gi|121907147|gb|EAY12044.1| conserved hypothetical protein [Trichomonas vaginalis G3]
CL2166.Contig1_AGT	25.5017	12.4655	PREDICTED: sulfhydryl oxidase 1-like [Acyrthosiphon pisum]
CL2203.Contig1_AGT	0.745671	16.3014	PREDICTED: hypothetical protein LOC100569263 [Acyrthosiphon pisum]
CL2245.Contig1_AGT	15.2282	3.46555	conserved hypothetical protein [Pediculus humanus corporis] >gi|212512345|gb|EEB15138.1| conserved hypothetical protein [Pediculus humanus corporis]
CL2296.Contig1_AGT	0.258132	3.33457	PREDICTED: hypothetical protein LOC100571233 [Acyrthosiphon pisum]
CL2320.Contig2_AGT	81.6527	29.6694	PREDICTED: proton-coupled folate transporter-like isoform 1 [Acyrthosiphon pisum] >gi|328711225|ref|XP_003244477.1| PREDICTED: proton-coupled folate transporter-like isoform 2 [Acyrthosiphon pisum]
CL2331.Contig1_AGT	14.6157	4.12766	PREDICTED: cubilin-like [Acyrthosiphon pisum]
CL2342.Contig2_AGT	32.8459	6.80079	PREDICTED: prostatic acid phosphatase-like isoform 2 [Acyrthosiphon pisum]
CL2372.Contig2_AGT	8.14722	86.409	PREDICTED: hypothetical protein LOC100167610 isoform 1 [Acyrthosiphon pisum] >gi|328714306|ref|XP_003245326.1| PREDICTED: hypothetical protein LOC100167610 isoform 2 [Acyrthosiphon pisum]
CL2390.Contig3_AGT	53.2093	14.3962	PREDICTED: lactase-phlorizin hydrolase-like [Acyrthosiphon pisum]
CL2423.Contig1_AGT	2.67924	15.429	PREDICTED: hypothetical protein LOC100168472 isoform 2 [Acyrthosiphon pisum]
CL2445.Contig1_AGT	366.175	123.908	--
CL2465.Contig1_AGT	8.04715	2.06761	PREDICTED: major facilitator superfamily domain-containing protein 6-like [Acyrthosiphon pisum]
CL2466.Contig1_AGT	20.3688	8.79682	PREDICTED: hypothetical protein LOC100569669 [Acyrthosiphon pisum]
CL2496.Contig1_AGT	4.00689	0.857667	uncharacterized protein LOC100166638 [Acyrthosiphon pisum] >gi|239791560|dbj|BAH72229.1| ACYPI007494 [Acyrthosiphon pisum]
CL2593.Contig2_AGT	6.79145	1.67329	UDP-glucose 4-epimerase-like [Acyrthosiphon pisum] >gi|239789340|dbj|BAH71300.1| ACYPI002851 [Acyrthosiphon pisum]
CL2597.Contig1_AGT	86.2384	38.1226	PREDICTED: UDP-glucuronosyltransferase 2B17-like [Acyrthosiphon pisum]
CL2651.Contig3_AGT	81.2576	38.561	PREDICTED: hypothetical protein LOC100575145 [Acyrthosiphon pisum]
CL2652.Contig2_AGT	3.42532	1.51846	PREDICTED: glycogen phosphorylase-like isoform 2 [Acyrthosiphon pisum]
CL2659.Contig3_AGT	5.30127	2.1309	hypothetical protein Phum_PHUM407130 [Pediculus humanus corporis] >gi|212513640|gb|EEB16138.1| hypothetical protein Phum_PHUM407130 [Pediculus humanus corporis]
CL2750.Contig2_AGT	75.9405	31.3617	PREDICTED: protein takeout-like [Acyrthosiphon pisum]
CL2814.Contig1_AGT	8.77293	144.553	PREDICTED: hypothetical protein LOC100169411 [Acyrthosiphon pisum]
CL2818.Contig1_AGT	14.5483	4.74187	PREDICTED: hypothetical protein LOC100572758 [Acyrthosiphon pisum]
CL2850.Contig1_AGT	1.29134	6.93143	PREDICTED: semaphorin-2A-like [Acyrthosiphon pisum]
CL2853.Contig2_AGT	156.964	56.5545	PREDICTED: UDP-glucuronosyltransferase 2C1-like isoform 1 [Acyrthosiphon pisum]
CL2869.Contig1_AGT	4.08335	1.22682	PREDICTED: lipid storage droplets surface-binding protein 1-like isoform 2 [Acyrthosiphon pisum]
CL2881.Contig2_AGT	9.49819	4.66133	--
CL2908.Contig2_AGT	91.2825	30.0698	PREDICTED: LIRP-like [Acyrthosiphon pisum]
CL2914.Contig3_AGT	5.27826	2.20085	PREDICTED: uncharacterized WD repeat-containing protein YPL183C-like [Acyrthosiphon pisum]
CL2930.Contig1_AGT	49.4253	23.2146	PREDICTED: LOW QUALITY PROTEIN: esterase FE4 [Acyrthosiphon pisum]
CL2955.Contig3_AGT	161.759	49.6279	PREDICTED: enoyl-CoA hydratase domain-containing protein 1-like isoform 1 [Acyrthosiphon pisum]
CL2972.Contig1_AGT	1.16838	10.3262	PREDICTED: hypothetical protein LOC100167266 [Acyrthosiphon pisum]
CL3011.Contig1_AGT	5.80881	1.65687	PREDICTED: peroxisomal multifunctional enzyme type 2-like isoform 2 [Acyrthosiphon pisum] >gi|328711510|ref|XP_003244559.1| PREDICTED: peroxisomal multifunctional enzyme type 2-like isoform 3 [Acyrthosiphon pisum]
CL3032.Contig2_AGT	8.8063	2.6406	hypothetical protein TcasGA2_TC007543 [Tribolium castaneum]
CL3057.Contig2_AGT	22.8906	6.55262	PREDICTED: alpha,alpha-trehalose-phosphate synthase [UDP-forming] A-like isoform 1 [Acyrthosiphon pisum]
CL3072.Contig1_AGT	3.77683	1.16552	PREDICTED: 4-coumarate--CoA ligase 3-like [Acyrthosiphon pisum]
CL3123.Contig2_AGT	4.99826	2.18702	PREDICTED: probable maltase H [Acyrthosiphon pisum]
CL3203.Contig2_AGT	3.76573	1.77386	--
CL3235.Contig1_AGT	3.83186	1.3844	PREDICTED: galactokinase-like [Acyrthosiphon pisum]
CL3262.Contig3_AGT	5.60562	2.36782	PREDICTED: serine protease nudel-like [Acyrthosiphon pisum]
CL3264.Contig1_AGT	7.99476	3.92552	mitochondrial fission 1 protein [Acyrthosiphon pisum] >gi|239793570|dbj|BAH72896.1| ACYPI004688 [Acyrthosiphon pisum]
CL327.Contig2_AGT	4.80026	1.92274	uncharacterized protein LOC100159005 precursor [Acyrthosiphon pisum] >gi|239793017|dbj|BAH72775.1| ACYPI000418 [Acyrthosiphon pisum]
CL3279.Contig2_AGT	2.26085	13.2417	PREDICTED: polypyrimidine tract-binding protein 1-like isoform 1 [Acyrthosiphon pisum]
CL3289.Contig1_AGT	16.0618	6.23214	PREDICTED: UDP-glucuronosyltransferase 2B2-like [Acyrthosiphon pisum]
CL3299.Contig4_AGT	11.8332	4.22777	PREDICTED: acyl-CoA synthetase family member 2, mitochondrial-like isoform 2 [Acyrthosiphon pisum]
CL3355.Contig1_AGT	2.68162	42.2089	prospero, isoform K [Drosophila melanogaster] >gi|383292640|gb|AAN13501.4| prospero, isoform K [Drosophila melanogaster]
CL3366.Contig2_AGT	27.8388	12.8607	FUN14 domain-containing protein 1-like [Acyrthosiphon pisum] >gi|239788224|dbj|BAH70800.1| ACYPI007484 [Acyrthosiphon pisum] >gi|239788226|dbj|BAH70801.1| ACYPI007484 [Acyrthosiphon pisum]
CL3368.Contig1_AGT	4.29176	21.8409	--
CL3377.Contig1_AGT	2.21832	36.9091	uncharacterized protein LOC100169187 [Acyrthosiphon pisum] >gi|239788555|dbj|BAH70952.1| ACYPI009828 [Acyrthosiphon pisum]
CL3390.Contig1_AGT	5.41876	2.49684	PREDICTED: hypothetical protein LOC100159327 [Acyrthosiphon pisum]
CL3393.Contig1_AGT	1.45799	8.70445	PREDICTED: myophilin-like [Acyrthosiphon pisum]
CL3432.Contig2_AGT	4.79481	1.99247	PREDICTED: hypothetical protein LOC100168031 isoform 1 [Acyrthosiphon pisum] >gi|328708727|ref|XP_003243783.1| PREDICTED: hypothetical protein LOC100168031 isoform 2 [Acyrthosiphon pisum]
CL3457.Contig1_AGT	3.98243	19.8597	PREDICTED: zinc metalloproteinase nas-14-like [Acyrthosiphon pisum]
CL349.Contig2_AGT	1598.3	424.424	TPA: TPA_inf: cathepsin B [Aphis gossypii]
CL349.Contig3_AGT	1465.22	381.568	putative cathepsin B-N [Toxoptera citricida]
CL3535.Contig1_AGT	36.2438	16.7542	PREDICTED: sodium-independent sulfate anion transporter-like [Acyrthosiphon pisum]
CL3583.Contig2_AGT	4.54131	20.7256	--
CL3641.Contig1_AGT	1.47794	21.9005	PREDICTED: hypothetical protein LOC100159162 [Acyrthosiphon pisum]
CL3649.Contig1_AGT	51.3902	8.57151	PREDICTED: cytochrome P450 6a2-like isoform 2 [Acyrthosiphon pisum]
CL3693.Contig1_AGT	17.2321	4.21045	PREDICTED: UDP-glucuronosyltransferase 2B28-like isoform 3 [Acyrthosiphon pisum] >gi|328713356|ref|XP_003245050.1| PREDICTED: UDP-glucuronosyltransferase 2B28-like isoform 2 [Acyrthosiphon pisum]
CL3701.Contig2_AGT	1.71343	15.1677	uncharacterized protein LOC100161208 [Acyrthosiphon pisum] >gi|239790789|dbj|BAH71932.1| ACYPI002449 [Acyrthosiphon pisum]
CL3706.Contig1_AGT	2.73985	73.616	cuticular protein 15 precursor [Acyrthosiphon pisum] >gi|239790410|dbj|BAH71769.1| ACYPI009803 [Acyrthosiphon pisum]
CL3718.Contig1_AGT	2.36444	10.6498	PREDICTED: probable cytochrome P450 6a14-like [Acyrthosiphon pisum]
CL372.Contig1_AGT	19.3769	8.51571	PREDICTED: neuroglian-like [Acyrthosiphon pisum]
CL3728.Contig1_AGT	0.917207	7.38479	PREDICTED: hypothetical protein LOC100164286 [Acyrthosiphon pisum]
CL3752.Contig1_AGT	11.2593	5.48503	PREDICTED: putative riboflavin kinase-like [Acyrthosiphon pisum]
CL3781.Contig1_AGT	242.856	114.853	PREDICTED: probable medium-chain specific acyl-CoA dehydrogenase, mitochondrial-like [Acyrthosiphon pisum]
CL38.Contig2_AGT	95.169	1241.55	PREDICTED: adult-specific cuticular protein ACP-22-like isoform 2 [Acyrthosiphon pisum]
CL38.Contig3_AGT	9.25844	136.798	cuticular protein 16 precursor [Acyrthosiphon pisum] >gi|288558752|ref|NP_001165740.1| cuticular protein 40 [Acyrthosiphon pisum] >gi|239788773|dbj|BAH71050.1| ACYPI001599 [Acyrthosiphon pisum] >gi|239790158|dbj|BAH71656.1| ACYPI009941 [Acyrthosiphon pisu
CL3846.Contig1_AGT	1.67778	15.449	PREDICTED: pancreatic lipase-related protein 2-like isoform 1 [Acyrthosiphon pisum] >gi|328709109|ref|XP_003243873.1| PREDICTED: pancreatic lipase-related protein 2-like isoform 2 [Acyrthosiphon pisum]
CL3867.Contig1_AGT	12.7124	5.84857	PREDICTED: synaptic vesicle glycoprotein 2B-like [Acyrthosiphon pisum]
CL3879.Contig1_AGT	4.47494	18.3489	putative innexin 3 [Toxoptera citricida]
CL3923.Contig2_AGT	9.60749	74.974	ACYPI007762 [Acyrthosiphon pisum]
CL3956.Contig1_AGT	34.8648	2.23601	PREDICTED: hypothetical protein LOC100573430 isoform 1 [Acyrthosiphon pisum] >gi|328722000|ref|XP_003247456.1| PREDICTED: hypothetical protein LOC100573430 isoform 2 [Acyrthosiphon pisum]
CL3961.Contig2_AGT	2.51399	24.3407	--
CL3965.Contig2_AGT	26.6854	12.3214	PREDICTED: probable methylthioribulose-1-phosphate dehydratase-like [Acyrthosiphon pisum]
CL404.Contig10_AGT	582.896	145.31	PREDICTED: hypothetical protein LOC100576032 [Acyrthosiphon pisum]
CL404.Contig11_AGT	2133	362.778	PREDICTED: hypothetical protein LOC100574390 [Acyrthosiphon pisum]
CL410.Contig1_AGT	5.91208	2.4206	PREDICTED: diuretic hormone 45-like [Acyrthosiphon pisum]
CL4137.Contig1_AGT	0.01	5.27954	PREDICTED: serine/threonine-protein kinase 6-A-like isoform 2 [Acyrthosiphon pisum]
CL4143.Contig2_AGT	35.6216	16.6877	PREDICTED: hypothetical protein LOC100169635 isoform 1 [Acyrthosiphon pisum] >gi|328717941|ref|XP_003246342.1| PREDICTED: hypothetical protein LOC100169635 isoform 2 [Acyrthosiphon pisum]
CL4150.Contig2_AGT	22.6413	5.87031	PREDICTED: hypothetical protein LOC100162393 [Acyrthosiphon pisum]
CL4169.Contig1_AGT	25.4018	12.1142	PREDICTED: low-density lipoprotein receptor-related protein-like [Acyrthosiphon pisum]
CL4181.Contig1_AGT	9.43624	33.1026	PREDICTED: hypothetical protein LOC100165386 [Acyrthosiphon pisum]
CL4187.Contig1_AGT	13.2018	115.565	--
CL4198.Contig2_AGT	15.4523	3.03589	PREDICTED: RNA-directed DNA polymerase from mobile element jockey-like [Acyrthosiphon pisum]
CL421.Contig1_AGT	3.20037	15.7771	PREDICTED: maternal embryonic leucine zipper kinase-like [Acyrthosiphon pisum]
CL4210.Contig2_AGT	6.97525	2.03092	PREDICTED: methylmalonic aciduria and homocystinuria type D protein, mitochondrial-like [Acyrthosiphon pisum]
CL429.Contig1_AGT	15.2899	7.40642	PREDICTED: alpha-1,3-mannosyl-glycoprotein 4-beta-N-acetylglucosaminyltransferase B-like isoform 1 [Acyrthosiphon pisum]
CL4304.Contig1_AGT	6.50346	24.9575	PREDICTED: hypothetical protein LOC100161496 [Acyrthosiphon pisum]
CL4340.Contig2_AGT	185.627	80.8687	PREDICTED: hypothetical protein LOC100160479 [Acyrthosiphon pisum]
CL4380.Contig1_AGT	2.43757	18.3535	PREDICTED: reversion-inducing cysteine-rich protein with Kazal motifs-like [Acyrthosiphon pisum]
CL4392.Contig2_AGT	45.6727	7.33101	PREDICTED: hypothetical protein LOC100168223 [Acyrthosiphon pisum]
CL4410.Contig2_AGT	0.781664	4.39311	PREDICTED: LOW QUALITY PROTEIN: elongation of very long chain fatty acids protein 7-like [Megachile rotundata]
CL4417.Contig1_AGT	0.873726	6.90187	PREDICTED: transcription termination factor 2-like isoform 1 [Acyrthosiphon pisum] >gi|328713458|ref|XP_003245082.1| PREDICTED: transcription termination factor 2-like isoform 2 [Acyrthosiphon pisum]
CL4438.Contig1_AGT	22.1999	7.72633	PREDICTED: hypothetical protein LOC100160836 [Acyrthosiphon pisum]
CL4454.Contig2_AGT	9.72283	1.45863	ACYPI007023 [Acyrthosiphon pisum]
CL4463.Contig1_AGT	35.9815	14.7254	PREDICTED: facilitated trehalose transporter Tret1-like isoform 1 [Acyrthosiphon pisum]
CL453.Contig2_AGT	5.12204	1.83133	PREDICTED: major facilitator superfamily domain-containing protein 6-like isoform 1 [Acyrthosiphon pisum] >gi|328707784|ref|XP_003243502.1| PREDICTED: major facilitator superfamily domain-containing protein 6-like isoform 2 [Acyrthosiphon pisum]
CL4531.Contig1_AGT	79.7043	32.6846	PREDICTED: cytochrome P450 6k1-like [Acyrthosiphon pisum]
CL454.Contig2_AGT	19.1172	5.29983	ACYPI005016 [Acyrthosiphon pisum]
CL4545.Contig1_AGT	4.6006	20.0282	PREDICTED: calpain-1 catalytic subunit-like [Acyrthosiphon pisum]
CL4584.Contig2_AGT	12.9925	158.056	cuticular protein 45 precursor [Acyrthosiphon pisum] >gi|239789201|dbj|BAH71240.1| ACYPI003527 [Acyrthosiphon pisum]
CL4655.Contig1_AGT	57.1725	25.6853	PREDICTED: serine protease snake-like isoform 1 [Acyrthosiphon pisum]
CL4702.Contig2_AGT	142.994	57.9454	--
CL4703.Contig1_AGT	40.406	13.5597	PREDICTED: hypothetical protein LOC100163506 [Acyrthosiphon pisum]
CL4732.Contig2_AGT	0.805124	8.89848	PREDICTED: carboxypeptidase M-like [Acyrthosiphon pisum]
CL4826.Contig1_AGT	0.779336	4.70024	conserved hypothetical protein [Pediculus humanus corporis] >gi|212509405|gb|EEB12792.1| conserved hypothetical protein [Pediculus humanus corporis]
CL484.Contig1_AGT	0.561879	4.55835	PREDICTED: hypothetical protein LOC100570083 [Acyrthosiphon pisum]
CL486.Contig1_AGT	4.03389	15.5938	PREDICTED: hypothetical protein LOC100165285 [Acyrthosiphon pisum]
CL4860.Contig1_AGT	6.0418	2.90332	PREDICTED: scavenger receptor class B member 1-like [Acyrthosiphon pisum]
CL4872.Contig1_AGT	3.63995	30.8942	PREDICTED: doublesex- and mab-3-related transcription factor A2-like [Acyrthosiphon pisum]
CL4905.Contig1_AGT	0.86566	7.32867	PREDICTED: hypothetical protein LOC100570532 [Acyrthosiphon pisum]
CL4962.Contig1_AGT	4.49604	2.13735	PREDICTED: P protein-like [Acyrthosiphon pisum]
CL4970.Contig1_AGT	0.371529	4.87795	PREDICTED: DNA replication licensing factor Mcm2-like [Acyrthosiphon pisum]
CL4983.Contig1_AGT	11.5143	3.97837	--
CL4983.Contig2_AGT	56.5247	21.7776	--
CL4989.Contig2_AGT	32.8441	15.3361	PREDICTED: UDP-glucuronosyltransferase 2A1-like [Acyrthosiphon pisum]
CL4998.Contig1_AGT	252.964	94.6784	PREDICTED: sialin-like [Acyrthosiphon pisum]
CL5008.Contig1_AGT	80.6146	539.264	cuticular protein analogous to peritrophins 3-C precursor [Acyrthosiphon pisum]
CL5013.Contig4_AGT	2.92643	43.7959	cuticular protein 23 precursor [Acyrthosiphon pisum] >gi|239788083|dbj|BAH70736.1| ACYPI008570 [Acyrthosiphon pisum]
CL5023.Contig3_AGT	21.4733	3.66629	ACYPI008569 [Acyrthosiphon pisum]
CL5074.Contig2_AGT	7.41693	3.66392	PREDICTED: peroxidase-like [Acyrthosiphon pisum]
CL5092.Contig1_AGT	1.77501	11.8755	PREDICTED: ATP-binding cassette sub-family G member 5-like [Acyrthosiphon pisum]
CL5093.Contig1_AGT	3.52126	19.3564	PREDICTED: chromobox protein homolog 5-like isoform 1 [Nasonia vitripennis] >gi|345479172|ref|XP_003423893.1| PREDICTED: chromobox protein homolog 5-like isoform 2 [Nasonia vitripennis]
CL5095.Contig1_AGT	1.52374	6.42578	PREDICTED: hypothetical protein LOC100167403, partial [Acyrthosiphon pisum]
CL5105.Contig2_AGT	0.385748	5.45786	PREDICTED: nanos homolog 2 [Acyrthosiphon pisum]
CL5121.Contig1_AGT	24.83	9.67955	PREDICTED: UDP-glucuronosyltransferase 2C1-like [Acyrthosiphon pisum]
CL5144.Contig1_AGT	0.604789	4.45164	PREDICTED: hypothetical protein LOC100168473 [Acyrthosiphon pisum]
CL5236.Contig1_AGT	12.6907	4.87937	PREDICTED: UDP-glucuronosyltransferase 2B37-like [Acyrthosiphon pisum]
CL5265.Contig1_AGT	9.54288	51.1428	PREDICTED: LIM/homeobox protein Lhx5-like [Acyrthosiphon pisum]
CL5279.Contig2_AGT	15.4595	6.56192	PREDICTED: hypothetical protein LOC100575561 isoform 2 [Acyrthosiphon pisum]
CL5311.Contig1_AGT	20.315	8.6778	PREDICTED: beta-galactosidase-like [Acyrthosiphon pisum]
CL5338.Contig2_AGT	14.502	3.48438	miple protein precursor [Acyrthosiphon pisum]
CL5366.Contig2_AGT	92.6416	14.8902	PREDICTED: transmembrane protease serine 9-like [Acyrthosiphon pisum]
CL5389.Contig1_AGT	1.48283	8.29729	PREDICTED: lysine-specific histone demethylase 1A-like [Acyrthosiphon pisum]
CL5420.Contig1_AGT	1.66414	36.8365	PREDICTED: hypothetical protein LOC100166202 [Acyrthosiphon pisum]
CL5442.Contig1_AGT	2.39388	21.2131	--
CL5445.Contig2_AGT	14.296	57.2787	PREDICTED: regucalcin-like [Acyrthosiphon pisum]
CL5465.Contig1_AGT	736.897	211.482	PREDICTED: hypothetical protein LOC100569226 [Acyrthosiphon pisum]
CL5501.Contig1_AGT	4.00313	20.2205	--
CL5518.Contig1_AGT	0.505903	5.04337	PREDICTED: hypothetical protein LOC100574972 [Acyrthosiphon pisum]
CL5544.Contig1_AGT	2.06033	12.3004	ACYPI008695 [Acyrthosiphon pisum]
CL5561.Contig1_AGT	5.12846	20.9563	PREDICTED: SUMO-activating enzyme subunit 1-like isoform 1 [Acyrthosiphon pisum] >gi|328701702|ref|XP_003241686.1| PREDICTED: SUMO-activating enzyme subunit 1-like isoform 2 [Acyrthosiphon pisum]
CL5571.Contig2_AGT	11.9078	5.38675	PREDICTED: kynurenine--oxoglutarate transaminase 3-like [Acyrthosiphon pisum]
CL5594.Contig1_AGT	16.6652	6.76389	PREDICTED: ATP-binding cassette sub-family G member 4-like isoform 1 [Acyrthosiphon pisum]
CL5598.Contig2_AGT	16.8368	7.6939	3,2-trans-enoyl-CoA isomerase, mitochondrial-like [Acyrthosiphon pisum]
CL5609.Contig2_AGT	358.624	158.241	PREDICTED: lactase-phlorizin hydrolase-like [Acyrthosiphon pisum]
CL5642.Contig2_AGT	7.60519	2.33585	AGAP005079-PB [Anopheles gambiae str. PEST] >gi|157017036|gb|EDO64076.1| AGAP005079-PB [Anopheles gambiae str. PEST]
CL5644.Contig1_AGT	33.1193	16.3668	PREDICTED: myrosinase 1-like [Acyrthosiphon pisum]
CL5659.Contig1_AGT	0.575946	4.65115	PREDICTED: serine/threonine-protein kinase mph1-like [Acyrthosiphon pisum]
CL5664.Contig2_AGT	0.502144	4.98615	PREDICTED: protogenin B-like [Acyrthosiphon pisum]
CL5670.Contig1_AGT	27.457	6.79568	PREDICTED: guanine nucleotide-binding protein subunit beta-2-like [Acyrthosiphon pisum]
CL5680.Contig1_AGT	7.502	1.54393	uncharacterized protein LOC100162280 [Acyrthosiphon pisum] >gi|239790244|dbj|BAH71695.1| ACYPI003440 [Acyrthosiphon pisum]
CL5687.Contig1_AGT	1.6896	9.4946	short-chain dehydrogenase-like [Acyrthosiphon pisum] >gi|239789824|dbj|BAH71511.1| ACYPI003467 [Acyrthosiphon pisum]
CL5699.Contig2_AGT	11.9584	4.23069	PREDICTED: hypothetical protein LOC100161690 [Acyrthosiphon pisum]
CL5703.Contig2_AGT	3.95507	18.266	PREDICTED: c-terminal-binding protein-like [Acyrthosiphon pisum]
CL5723.Contig1_AGT	1.20581	6.71595	PREDICTED: protein ST7 homolog [Acyrthosiphon pisum]
CL5781.Contig1_AGT	19.7683	8.98887	PREDICTED: elongation of very long chain fatty acids protein 4-like [Acyrthosiphon pisum]
CL5789.Contig1_AGT	42.6442	20.2259	PREDICTED: facilitated trehalose transporter Tret1-like isoform 2 [Acyrthosiphon pisum]
CL5793.Contig1_AGT	0.468579	3.18662	protein numb homolog [Acyrthosiphon pisum] >gi|239792474|dbj|BAH72576.1| ACYPI002331 [Acyrthosiphon pisum]
CL5815.Contig2_AGT	43.6853	8.71661	PREDICTED: inter-alpha-trypsin inhibitor heavy chain H4 isoform 2 [Acyrthosiphon pisum]
CL5817.Contig2_AGT	0.512812	4.8666	PREDICTED: cadherin-related tumor suppressor-like [Acyrthosiphon pisum]
CL5828.Contig1_AGT	1.53874	8.31368	PREDICTED: hypothetical protein LOC100164694 [Acyrthosiphon pisum]
CL5831.Contig2_AGT	3.73365	1.19324	PREDICTED: cytochrome P450 6j1-like [Acyrthosiphon pisum]
CL5839.Contig1_AGT	42.462	16.3235	ACYPI002155 [Acyrthosiphon pisum]
CL584.Contig2_AGT	23.2951	5.61359	PREDICTED: acylamino-acid-releasing enzyme-like [Acyrthosiphon pisum]
CL5853.Contig1_AGT	2.33973	11.1462	PREDICTED: protein trachealess-like [Acyrthosiphon pisum]
CL5857.Contig1_AGT	20.546	5.015	PREDICTED: alanine--glyoxylate aminotransferase 2-like isoform 2 [Acyrthosiphon pisum]
CL5898.Contig1_AGT	0.404629	15.2751	PREDICTED: protein atonal homolog 1-like [Acyrthosiphon pisum]
CL5917.Contig1_AGT	0.807288	6.14548	PREDICTED: protein neuralized-like [Acyrthosiphon pisum]
CL5954.Contig1_AGT	10.5887	5.22302	PREDICTED: hypothetical protein LOC100575681 [Acyrthosiphon pisum]
CL6006.Contig1_AGT	1.91663	16.0048	PREDICTED: hypothetical protein LOC100573926 [Acyrthosiphon pisum]
CL6009.Contig2_AGT	259.012	65.995	PREDICTED: lactase-phlorizin hydrolase-like [Acyrthosiphon pisum]
CL6016.Contig1_AGT	1.09182	6.38588	PREDICTED: ribonucleoside-diphosphate reductase large subunit-like isoform 1 [Acyrthosiphon pisum] >gi|328715730|ref|XP_003245707.1| PREDICTED: ribonucleoside-diphosphate reductase large subunit-like isoform 2 [Acyrthosiphon pisum]
CL6036.Contig2_AGT	44.6422	684.465	PREDICTED: hypothetical protein LOC100160947 [Acyrthosiphon pisum]
CL607.Contig2_AGT	10782.4	1568.6	uncharacterized protein LOC100163715 precursor [Acyrthosiphon pisum] >gi|239793631|dbj|BAH72922.1| ACYPI004778 [Acyrthosiphon pisum]
CL6093.Contig2_AGT	14.8789	240.035	PREDICTED: heat shock protein 70 A1-like [Acyrthosiphon pisum]
CL6093.Contig3_AGT	75.1221	1118.98	PREDICTED: heat shock protein 70 B2-like [Acyrthosiphon pisum]
CL629.Contig3_AGT	13.146	5.79083	phospholipase A2, group VII [Acyrthosiphon pisum] >gi|239792892|dbj|BAH72732.1| ACYPI001545 [Acyrthosiphon pisum]
CL630.Contig2_AGT	6.0707	1.55962	PREDICTED: uncharacterized protein ZK1073.1-like [Acyrthosiphon pisum]
CL703.Contig4_AGT	3.3342	1.53436	PREDICTED: hypothetical protein LOC100166174 isoform 1 [Acyrthosiphon pisum] >gi|328721862|ref|XP_003247419.1| PREDICTED: hypothetical protein LOC100166174 isoform 2 [Acyrthosiphon pisum]
CL719.Contig1_AGT	3.3847	15.753	PREDICTED: hypothetical protein LOC100166868 [Acyrthosiphon pisum]
CL724.Contig2_AGT	266.339	105.209	PREDICTED: probable maltase L-like [Acyrthosiphon pisum]
CL73.Contig3_AGT	0.507483	4.76976	PREDICTED: polypyrimidine tract-binding protein 1-like isoform 3 [Acyrthosiphon pisum]
CL73.Contig4_AGT	2.6791	12.9243	PREDICTED: polypyrimidine tract-binding protein 1-like isoform 2 [Acyrthosiphon pisum]
CL783.Contig1_AGT	87.8296	1.82394	PREDICTED: hypothetical protein LOC100573825 [Acyrthosiphon pisum]
CL805.Contig1_AGT	2.18387	10.6595	heterotrimeric guanine nucleotide-binding protein beta subunit [Sitobion avenae]
CL810.Contig2_AGT	0.659881	5.74984	PREDICTED: nuclear pore complex protein Nup155-like, partial [Acyrthosiphon pisum]
CL831.Contig2_AGT	10.6865	4.04299	PREDICTED: hypothetical protein LOC100571399 [Acyrthosiphon pisum]
CL868.Contig3_AGT	3.40467	1.56525	PREDICTED: lachesin-like isoform 3 [Acyrthosiphon pisum] >gi|328701378|ref|XP_003241581.1| PREDICTED: lachesin-like isoform 2 [Acyrthosiphon pisum]
CL874.Contig2_AGT	3.01091	12.7413	heterogeneous nuclear ribonucleoprotein-like [Acyrthosiphon pisum] >gi|239790977|dbj|BAH72014.1| ACYPI006706 [Acyrthosiphon pisum]
CL885.Contig1_AGT	7.1108	2.62964	PREDICTED: hypothetical protein LOC100166399 [Acyrthosiphon pisum]
CL893.Contig3_AGT	1.98089	10.0079	PREDICTED: serine-arginine protein 55-like isoform 2 [Acyrthosiphon pisum]
CL902.Contig1_AGT	1.05219	7.93726	PREDICTED: glucose dehydrogenase [acceptor]-like [Acyrthosiphon pisum]
CL93.Contig1_AGT	20.3214	8.89936	PREDICTED: CD63 antigen-like [Acyrthosiphon pisum]
CL945.Contig1_AGT	68.0701	28.9546	PREDICTED: UDP-glucuronosyltransferase 2B15-like [Acyrthosiphon pisum]
CL946.Contig1_AGT	21.1897	5.80458	PREDICTED: serine/threonine-protein kinase NIM1-like isoform 2 [Acyrthosiphon pisum]
CL968.Contig1_AGT	28.9434	11.3666	PREDICTED: fructose-1,6-bisphosphatase 1-like isoform 2 [Acyrthosiphon pisum]
CL982.Contig2_AGT	3.65668	1.47468	PREDICTED: probable 4-coumarate--CoA ligase 3-like isoform 2 [Acyrthosiphon pisum] >gi|328708060|ref|XP_001948363.2| PREDICTED: probable 4-coumarate--CoA ligase 3-like isoform 1 [Acyrthosiphon pisum]
CL989.Contig2_AGT	9.83544	1.70849	hypothetical protein CRE_03576 [Caenorhabditis remanei] >gi|308248801|gb|EFO92753.1| hypothetical protein CRE_03576 [Caenorhabditis remanei]
Unigene10014_AGT	0.677951	6.28848	PREDICTED: cleavage and polyadenylation specificity factor subunit 1-like [Acyrthosiphon pisum]
Unigene10017_AGT	155.099	57.9779	PREDICTED: hypothetical protein LOC100573276 [Acyrthosiphon pisum]
Unigene1002_AGT	6.34995	63.785	--
Unigene10037_AGT	1.79708	9.12975	PREDICTED: GDP-fucose protein O-fucosyltransferase 1-like [Acyrthosiphon pisum]
Unigene10068_AGT	8.37968	3.91642	PREDICTED: linear gramicidin synthase subunit D-like [Acyrthosiphon pisum]
Unigene10076_AGT	86.8249	1784.23	uncharacterized protein LOC100166601 precursor [Acyrthosiphon pisum] >gi|239799262|dbj|BAH70561.1| ACYPI007459 [Acyrthosiphon pisum]
Unigene10080_AGT	6.89389	2.02207	PREDICTED: hypothetical protein LOC100570952 [Acyrthosiphon pisum]
Unigene10169_AGT	14.9285	142.511	deoxyuridine 5&apos;-triphosphate nucleotidohydrolase, mitochondrial-like [Acyrthosiphon pisum] >gi|239789176|dbj|BAH71229.1| ACYPI002199 [Acyrthosiphon pisum]
Unigene10215_AGT	34.3161	6.19002	PREDICTED: hypothetical protein LOC100168264 [Acyrthosiphon pisum]
Unigene10251_AGT	1.77594	7.98195	PREDICTED: hypothetical protein LOC100570518 [Acyrthosiphon pisum]
Unigene10325_AGT	0.36157	4.26777	PREDICTED: hypothetical protein LOC100163778 [Acyrthosiphon pisum]
Unigene10380_AGT	0.91722	5.93993	PREDICTED: condensin-2 complex subunit D3-like [Acyrthosiphon pisum]
Unigene10413_AGT	217.403	44.0552	PREDICTED: protein CREG2-like [Acyrthosiphon pisum]
Unigene10414_AGT	18.8778	4.09938	--
Unigene10493_AGT	9.38296	2.52973	hypothetical protein [Bactrocera oleae]
Unigene10535_AGT	2.1087	11.5636	PREDICTED: facilitated trehalose transporter Tret1-like [Acyrthosiphon pisum]
Unigene10542_AGT	1.13126	15.0808	PREDICTED: polyserase-2-like [Acyrthosiphon pisum]
Unigene10629_AGT	9.54175	3.70509	PREDICTED: lipase member H-B-like [Acyrthosiphon pisum]
Unigene10672_AGT	16.0036	3.4171	--
Unigene1070_AGT	2.41355	39.595	PREDICTED: protein takeout-like [Acyrthosiphon pisum]
Unigene10762_AGT	123.921	51.6111	PREDICTED: probable cytochrome P450 6a13-like [Acyrthosiphon pisum]
Unigene10768_AGT	35.7722	10.0429	PREDICTED: hypothetical protein LOC100575942 [Acyrthosiphon pisum]
Unigene10769_AGT	16.2333	3.16634	--
Unigene10790_AGT	3.00816	13.8469	PREDICTED: hypothetical protein LOC100164870 [Acyrthosiphon pisum]
Unigene10813_AGT	7.5805	2.91737	PREDICTED: hypothetical protein LOC100573684 [Acyrthosiphon pisum]
Unigene10837_AGT	8.45026	3.36989	PREDICTED: UDP-glucuronosyltransferase 2C1-like [Acyrthosiphon pisum]
Unigene10847_AGT	29.9665	8.69234	PREDICTED: hyaluronidase-like [Acyrthosiphon pisum]
Unigene10888_AGT	0.916063	8.24098	PREDICTED: hypothetical protein LOC100161803 [Acyrthosiphon pisum]
Unigene1090_AGT	5.77736	23.6289	PREDICTED: hypothetical protein LOC100574325 [Acyrthosiphon pisum]
Unigene1091_AGT	1.99876	15.5876	PREDICTED: protocadherin beta-11-like [Acyrthosiphon pisum]
Unigene10930_AGT	16.2407	2.28436	PREDICTED: hypothetical protein LOC100571471 [Acyrthosiphon pisum]
Unigene10963_AGT	7.56237	147.91	cuticular protein 18 precursor [Acyrthosiphon pisum]
Unigene11004_AGT	2.39059	14.5663	--
Unigene1102_AGT	3.00592	1.11019	PREDICTED: glycogenin-1-like [Acyrthosiphon pisum]
Unigene11031_AGT	106.673	41.8401	PREDICTED: hypothetical protein LOC100158742 [Acyrthosiphon pisum]
Unigene11044_AGT	1.66548	11.6475	PREDICTED: hypothetical protein LOC100161660 [Acyrthosiphon pisum]
Unigene11110_AGT	14.0751	173.113	PREDICTED: hypothetical protein LOC100160404 [Acyrthosiphon pisum]
Unigene11154_AGT	10.8141	4.86611	PREDICTED: facilitated trehalose transporter Tret1-like [Acyrthosiphon pisum]
Unigene11158_AGT	3.61393	152.89	PREDICTED: hypothetical protein LOC100168314 [Acyrthosiphon pisum]
Unigene11159_AGT	227.532	102.206	PREDICTED: solute carrier family 23 member 2-like [Nasonia vitripennis]
Unigene1116_AGT	11.6805	4.73209	PREDICTED: arrestin domain-containing protein 3-like [Acyrthosiphon pisum]
Unigene11160_AGT	126.95	55.792	PREDICTED: solute carrier family 23 member 1-like [Acyrthosiphon pisum]
Unigene11175_AGT	9.9195	4.94026	PREDICTED: hypothetical protein LOC100167407 [Acyrthosiphon pisum]
Unigene112_AGT	2.32712	31.8244	--
Unigene11244_AGT	170.369	70.3748	PREDICTED: multifunctional protein ADE2-like isoform 1 [Acyrthosiphon pisum] >gi|328703123|ref|XP_003242100.1| PREDICTED: multifunctional protein ADE2-like isoform 2 [Acyrthosiphon pisum]
Unigene11264_AGT	11.6684	2.22784	PREDICTED: growth/differentiation factor 8-like [Acyrthosiphon pisum]
Unigene11273_AGT	0.236861	3.77568	PREDICTED: serine/threonine-protein kinase PLK4-like [Acyrthosiphon pisum]
Unigene11301_AGT	4.30458	27.9563	PREDICTED: hypothetical protein LOC100167500 [Acyrthosiphon pisum]
Unigene11315_AGT	84.1825	36.7174	PREDICTED: putative phosphatidate phosphatase-like isoform 2 [Acyrthosiphon pisum]
Unigene11355_AGT	16.4073	3.45229	PREDICTED: ectonucleotide pyrophosphatase/phosphodiesterase family member 5-like [Acyrthosiphon pisum]
Unigene11378_AGT	46.1807	16.6851	PREDICTED: hypothetical protein LOC100169287 [Acyrthosiphon pisum]
Unigene1140_AGT	2.07913	26.1887	PREDICTED: protocadherin-like wing polarity protein stan-like isoform 2 [Acyrthosiphon pisum]
Unigene11409_AGT	25.5022	7.93661	uncharacterized protein LOC100166851 precursor [Acyrthosiphon pisum] >gi|239789033|dbj|BAH71166.1| ACYPI007690 [Acyrthosiphon pisum]
Unigene11468_AGT	2.526	15.0157	PREDICTED: g1/S-specific cyclin-D2-like [Acyrthosiphon pisum]
Unigene11517_AGT	11.8099	3.39592	PREDICTED: hypothetical protein LOC100573193 [Acyrthosiphon pisum]
Unigene11528_AGT	7.97927	224.156	cuticular protein CPG12-like precursor [Acyrthosiphon pisum] >gi|239790880|dbj|BAH71974.1| ACYPI002333 [Acyrthosiphon pisum]
Unigene11543_AGT	0.585858	6.43093	PREDICTED: hypothetical protein LOC100165416 [Acyrthosiphon pisum]
Unigene11558_AGT	58.5506	27.6088	PREDICTED: hypothetical protein LOC100164853 [Acyrthosiphon pisum]
Unigene11566_AGT	381.686	136.603	uncharacterized protein LOC100167199 precursor [Acyrthosiphon pisum] >gi|239793577|dbj|BAH72899.1| ACYPI008012 [Acyrthosiphon pisum]
Unigene11567_AGT	13.9042	5.0452	--
Unigene11607_AGT	12.2641	5.28475	PREDICTED: facilitated trehalose transporter Tret1-2 homolog [Acyrthosiphon pisum]
Unigene11625_AGT	98.0452	18.3568	PREDICTED: pancreatic lipase-related protein 1-like isoform 1 [Acyrthosiphon pisum]
Unigene11713_AGT	0.411201	7.96478	PREDICTED: hypothetical protein LOC100159282 [Acyrthosiphon pisum]
Unigene11726_AGT	2.19789	16.3421	PREDICTED: homeobox protein SIX6-like [Acyrthosiphon pisum]
Unigene11742_AGT	12.3157	53.339	--
Unigene11743_AGT	9.94895	52.6099	--
Unigene11782_AGT	11.0719	4.47366	PREDICTED: major facilitator superfamily domain-containing protein 6-like isoform 1 [Acyrthosiphon pisum] >gi|328717765|ref|XP_003246297.1| PREDICTED: major facilitator superfamily domain-containing protein 6-like isoform 2 [Acyrthosiphon pisum]
Unigene11817_AGT	3.54953	25.5857	hypothetical protein [Eimeria tenella strain Houghton] >gi|109238448|emb|CAK51412.1| hypothetical protein eimer2200f10.tmp0001 [Eimeria tenella]
Unigene11932_AGT	53.812	727.852	PREDICTED: zinc finger protein 512B-like isoform 1 [Acyrthosiphon pisum]
Unigene12045_AGT	55.7533	20.4477	PREDICTED: hypothetical protein LOC100161133 isoform 1 [Acyrthosiphon pisum] >gi|328719411|ref|XP_003246757.1| PREDICTED: hypothetical protein LOC100161133 isoform 2 [Acyrthosiphon pisum]
Unigene1207_AGT	4.34731	1.6035	PREDICTED: lysyl-tRNA synthetase-like [Bombus impatiens]
Unigene1209_AGT	4.23716	28.6504	PREDICTED: hypothetical protein LOC100166279, partial [Acyrthosiphon pisum]
Unigene12090_AGT	10.7798	3.86957	PREDICTED: tubulointerstitial nephritis antigen-like isoform 2 [Acyrthosiphon pisum]
Unigene12113_AGT	2.71428	12.1233	PREDICTED: neurexin-4-like isoform 1 [Acyrthosiphon pisum]
Unigene12152_AGT	6.15128	44.3051	PREDICTED: hypothetical protein LOC100572449 [Acyrthosiphon pisum]
Unigene12172_AGT	0.49637	16.9012	PREDICTED: hypothetical protein LOC100163456 [Acyrthosiphon pisum]
Unigene12179_AGT	22.4996	10.812	--
Unigene12183_AGT	3.70861	62.1298	homeobox protein prospero/prox-1/ceh-26, putative [Pediculus humanus corporis] >gi|212512098|gb|EEB14930.1| homeobox protein prospero/prox-1/ceh-26, putative [Pediculus humanus corporis]
Unigene12197_AGT	1.22975	13.6704	PREDICTED: hypothetical protein LOC100572308 [Acyrthosiphon pisum]
Unigene12202_AGT	3.20975	27.0603	--
Unigene1223_AGT	76.2415	32.0149	PREDICTED: ubiquitin-protein ligase E3A-like isoform 1 [Acyrthosiphon pisum]
Unigene12239_AGT	25.9168	7.063	serine protease-like precursor [Acyrthosiphon pisum] >gi|239790654|dbj|BAH71875.1| ACYPI000297 [Acyrthosiphon pisum]
Unigene12244_AGT	26.6773	10.9225	PREDICTED: hypothetical protein LOC100164810 [Acyrthosiphon pisum]
Unigene1225_AGT	4.56251	31.2048	PREDICTED: protein tiptop-like [Acyrthosiphon pisum]
Unigene12264_AGT	34.3295	10.6267	PREDICTED: hypothetical protein LOC100573035 [Acyrthosiphon pisum]
Unigene12312_AGT	0.804918	4.71427	PREDICTED: abnormal spindle-like microcephaly-associated protein homolog [Acyrthosiphon pisum]
Unigene12320_AGT	10.3914	140.228	PREDICTED: hypothetical protein LOC100569225 [Acyrthosiphon pisum]
Unigene12400_AGT	1021.05	168.29	PREDICTED: hypothetical protein LOC100160550 [Acyrthosiphon pisum]
Unigene12482_AGT	96.9601	25.9081	uncharacterized protein LOC100159932 precursor [Acyrthosiphon pisum] >gi|239789712|dbj|BAH71461.1| ACYPI001271 [Acyrthosiphon pisum]
Unigene12525_AGT	110.849	46.6572	PREDICTED: hypothetical protein LOC100167701 isoform 1 [Acyrthosiphon pisum] >gi|328704960|ref|XP_003242652.1| PREDICTED: hypothetical protein LOC100167701 isoform 2 [Acyrthosiphon pisum] >gi|328704962|ref|XP_003242653.1| PREDICTED: hypothetical protein L
Unigene12531_AGT	29.4687	10.9782	PREDICTED: hypothetical protein LOC100163961 [Acyrthosiphon pisum]
Unigene12554_AGT	3.53934	16.5076	PREDICTED: elongation of very long chain fatty acids protein AAEL008004-like [Acyrthosiphon pisum]
Unigene12593_AGT	9.3228	4.64907	PREDICTED: kynurenine 3-monooxygenase-like [Acyrthosiphon pisum]
Unigene12626_AGT	5.25861	0.986823	hypothetical protein TcasGA2_TC001492 [Tribolium castaneum]
Unigene12666_AGT	2.19542	38.0603	PREDICTED: hypothetical protein LOC100164941 [Acyrthosiphon pisum]
Unigene12676_AGT	2.15305	10.8183	PREDICTED: hypothetical protein LOC100163277 isoform 2 [Acyrthosiphon pisum]
Unigene12694_AGT	17.4887	84.3458	PREDICTED: prolow-density lipoprotein receptor-related protein 1-like isoform 1 [Acyrthosiphon pisum]
Unigene127_AGT	60.2278	651.657	--
Unigene12701_AGT	24.7323	11.4733	odorant-binding protein [Myzus persicae]
Unigene12704_AGT	15.7153	7.3549	unnamed protein product, partial [Leishmania mexicana MHOM/GT/2001/U1103] >gi|356491245|emb|CBZ41040.1| unnamed protein product, partial [Leishmania mexicana MHOM/GT/2001/U1103]
Unigene1275_AGT	23.1316	8.71455	PREDICTED: hypothetical protein LOC100747578 [Bombus impatiens]
Unigene12758_AGT	50.9417	24.1807	--
Unigene12759_AGT	835.176	194.114	PREDICTED: gelsolin-like isoform 1 [Acyrthosiphon pisum]
Unigene12772_AGT	101.154	597.128	Histone H2AV (H2A.F/Z)-like [Acyrthosiphon pisum] >gi|239788379|dbj|BAH70875.1| ACYPI005340 [Acyrthosiphon pisum]
Unigene12778_AGT	2.75051	19.0603	uncharacterized protein LOC100572372 [Acyrthosiphon pisum] >gi|239792195|dbj|BAH72466.1| ACYPI30763 [Acyrthosiphon pisum]
Unigene12789_AGT	10.6393	3.85703	PREDICTED: peptide chain release factor 1-like [Bombus impatiens]
Unigene12808_AGT	2.55611	25.2282	PREDICTED: DNA replication licensing factor Mcm6-like [Acyrthosiphon pisum]
Unigene12829_AGT	0.396906	8.35653	PREDICTED: DNA (cytosine-5)-methyltransferase 1-like [Acyrthosiphon pisum]
Unigene12831_AGT	3.00024	14.0053	PREDICTED: lysine histidine transporter 1-like [Acyrthosiphon pisum]
Unigene12839_AGT	14.3135	64.6642	--
Unigene12840_AGT	7.26695	40.3756	--
Unigene12842_AGT	4.47495	33.4672	ecdysis triggering hormone preproprotein [Acyrthosiphon pisum]
Unigene12844_AGT	0.699604	6.93589	PREDICTED: membrane-bound alkaline phosphatase-like [Acyrthosiphon pisum]
Unigene12887_AGT	8.91731	76.0643	PREDICTED: geminin-like isoform 1 [Acyrthosiphon pisum] >gi|328708815|ref|XP_003243805.1| PREDICTED: geminin-like isoform 2 [Acyrthosiphon pisum]
Unigene12888_AGT	0.608843	7.18933	--
Unigene1289_AGT	8.87759	66.43	PREDICTED: serpin B10-like [Acyrthosiphon pisum]
Unigene12892_AGT	2.87936	17.0656	PREDICTED: replication factor C subunit 4-like [Acyrthosiphon pisum]
Unigene12909_AGT	2.4648	11.4936	PREDICTED: hypothetical protein LOC100164834 [Acyrthosiphon pisum]
Unigene12912_AGT	1.06295	7.0145	--
Unigene12929_AGT	1.29405	7.3146	PREDICTED: cryptochrome-1-like [Acyrthosiphon pisum]
Unigene12939_AGT	1.67692	10.5738	hypothetical protein SINV_15415 [Solenopsis invicta]
Unigene12980_AGT	0.698752	21.7201	--
Unigene1303_AGT	6.75287	32.2118	--
Unigene13066_AGT	4.5942	29.1752	PREDICTED: flap endonuclease 1 [Acyrthosiphon pisum]
Unigene13077_AGT	22.8001	154.618	cuticular protein analogous to peritrophins 3-A1 precursor [Acyrthosiphon pisum]
Unigene13124_AGT	12.6041	47.9043	ACYPI005678 [Acyrthosiphon pisum]
Unigene13138_AGT	41.5082	184.797	--
Unigene13140_AGT	256.344	66.6608	TPA: TPA_inf: cathepsin B [Aphis gossypii]
Unigene13145_AGT	259.562	1347.5	PREDICTED: hypothetical protein LOC100575796 [Acyrthosiphon pisum]
Unigene13156_AGT	165.291	79.623	uncharacterized protein LOC100161198 [Acyrthosiphon pisum] >gi|239788284|dbj|BAH70829.1| ACYPI002439 [Acyrthosiphon pisum]
Unigene13184_AGT	3.44975	47.8116	PREDICTED: agrin-like [Acyrthosiphon pisum]
Unigene13187_AGT	12.1511	5.16383	PREDICTED: low affinity cationic amino acid transporter 2-like [Acyrthosiphon pisum]
Unigene1320_AGT	1.49233	39.8303	PREDICTED: hypothetical protein LOC100162787 [Acyrthosiphon pisum]
Unigene1323_AGT	3.45279	33.0219	PREDICTED: lysine-specific demethylase 6A-like isoform 2 [Acyrthosiphon pisum]
Unigene13251_AGT	18.4413	7.23152	PREDICTED: fatty acid synthase-like [Acyrthosiphon pisum]
Unigene13254_AGT	3254.23	900.99	PREDICTED: hypothetical protein LOC100161617 [Acyrthosiphon pisum]
Unigene13255_AGT	168.907	75.6004	hypothetical protein LOAG_11152 [Loa loa]
Unigene13273_AGT	66.1107	31.4361	hypothetical protein EAI_10197 [Harpegnathos saltator]
Unigene1328_AGT	2.11622	18.9412	yellow-y precursor [Acyrthosiphon pisum]
Unigene13295_AGT	8.78803	176.88	PREDICTED: heat shock protein 68-like, partial [Acyrthosiphon pisum]
Unigene13322_AGT	9.04052	3.39037	Organic cation transporter 1 [Camponotus floridanus]
Unigene13334_AGT	0.174772	9.81262	spermatid-specific protein T2, putative [Ixodes scapularis] >gi|215499519|gb|EEC09013.1| spermatid-specific protein T2, putative [Ixodes scapularis]
Unigene13374_AGT	69.8652	34.6145	PREDICTED: major facilitator superfamily domain-containing protein 9-like [Acyrthosiphon pisum]
Unigene13395_AGT	3.76985	19.9967	conserved hypothetical protein [Pediculus humanus corporis] >gi|212516299|gb|EEB18327.1| conserved hypothetical protein [Pediculus humanus corporis]
Unigene134_AGT	12.7247	5.66054	--
Unigene13400_AGT	2.0146	16.3018	PREDICTED: dnaJ homolog subfamily C member 22-like [Acyrthosiphon pisum]
Unigene13415_AGT	1.58979	8.64546	PREDICTED: plexin-B [Apis mellifera]
Unigene13434_AGT	9.64529	3.93174	PREDICTED: peptidyl-prolyl cis-trans isomerase, rhodopsin-specific isozyme-like [Acyrthosiphon pisum]
Unigene13451_AGT	140.244	35.5134	PREDICTED: proclotting enzyme-like isoform 1 [Acyrthosiphon pisum] >gi|328709820|ref|XP_003244077.1| PREDICTED: proclotting enzyme-like isoform 2 [Acyrthosiphon pisum] >gi|328709822|ref|XP_003244078.1| PREDICTED: proclotting enzyme-like isoform 3 [Acyrtho
Unigene13500_AGT	58.9468	29.2511	PREDICTED: acetolactate synthase isozyme 3 large subunit-like [Bombus impatiens]
Unigene13515_AGT	62.4332	1037.1	cuticular protein 28 precursor [Acyrthosiphon pisum]
Unigene13541_AGT	1.69792	23.1533	PREDICTED: hypothetical protein LOC100166780 isoform 3 [Acyrthosiphon pisum]
Unigene13568_AGT	20.2515	8.39265	PREDICTED: facilitated trehalose transporter Tret1-like [Acyrthosiphon pisum]
Unigene13587_AGT	13.7074	3.79041	PREDICTED: UDP-glucuronosyltransferase 2B18-like [Acyrthosiphon pisum]
Unigene13617_AGT	4.17164	1.70538	PREDICTED: nose resistant to fluoxetine protein 6-like [Acyrthosiphon pisum]
Unigene13640_AGT	14.552	5.17607	PREDICTED: UDP-glucuronosyltransferase 2B15-like [Acyrthosiphon pisum]
Unigene13645_AGT	68.74	17.5928	solute carrier family 46 member 3-like [Acyrthosiphon pisum]
Unigene13651_AGT	33.4477	9.87852	PREDICTED: acylamino-acid-releasing enzyme-like [Acyrthosiphon pisum]
Unigene13654_AGT	0.285855	3.59122	PREDICTED: serine/threonine-protein kinase MRCK alpha-like [Acyrthosiphon pisum]
Unigene1366_AGT	0.942419	6.10407	PREDICTED: DNA polymerase alpha catalytic subunit-like [Acyrthosiphon pisum]
Unigene1368_AGT	3.80905	18.1082	PREDICTED: pre-mRNA-processing-splicing factor 8-like [Acyrthosiphon pisum]
Unigene13716_AGT	1.91996	8.02937	Probable E3 ubiquitin-protein ligase MYCBP2 [Camponotus floridanus]
Unigene13731_AGT	7.977	3.81015	hypothetical protein CRE_14455 [Caenorhabditis remanei] >gi|308256659|gb|EFP00612.1| hypothetical protein CRE_14455 [Caenorhabditis remanei]
Unigene13742_AGT	345.55	93.6657	short-chain dehydrogenase/reductase-like [Acyrthosiphon pisum] >gi|239793453|dbj|BAH72841.1| ACYPI003207 [Acyrthosiphon pisum]
Unigene13799_AGT	0.831956	4.75693	PREDICTED: actin-related protein 5-like [Acyrthosiphon pisum]
Unigene13808_AGT	55.9864	26.0668	PREDICTED: lysosomal Pro-X carboxypeptidase-like [Acyrthosiphon pisum]
Unigene13827_AGT	3.17754	16.5386	PREDICTED: DNA replication complex GINS protein PSF2-like [Acyrthosiphon pisum]
Unigene1385_AGT	7.08527	31.2384	PREDICTED: nucleosome-remodeling factor subunit NURF301-like isoform 2 [Acyrthosiphon pisum]
Unigene13871_AGT	4.59752	18.1112	PREDICTED: replication factor C subunit 3-like [Acyrthosiphon pisum]
Unigene13900_AGT	10.79	45.1909	--
Unigene13931_AGT	6.54094	3.07793	PREDICTED: hypothetical protein LOC100162857 [Acyrthosiphon pisum]
Unigene13966_AGT	16.2999	3.9988	PREDICTED: poly(rC)-binding protein 3-like isoform 2 [Acyrthosiphon pisum]
Unigene1397_AGT	15.5717	6.38484	PREDICTED: hypothetical protein LOC100169548 isoform 1 [Acyrthosiphon pisum] >gi|328714634|ref|XP_003245415.1| PREDICTED: hypothetical protein LOC100169548 isoform 2 [Acyrthosiphon pisum]
Unigene14012_AGT	2.35513	11.2531	PREDICTED: zeta-sarcoglycan-like [Acyrthosiphon pisum]
Unigene14019_AGT	2.72808	30.126	PREDICTED: hypothetical protein LOC100161410 [Acyrthosiphon pisum]
Unigene1405_AGT	63.4214	29.8906	PREDICTED: protein RMD5 homolog A-like [Acyrthosiphon pisum]
Unigene14076_AGT	1.77333	12.4156	PREDICTED: suppressor of hairless protein-like [Acyrthosiphon pisum]
Unigene14079_AGT	8.72526	70.8492	--
Unigene1411_AGT	1.32193	16.2919	PREDICTED: DNA replication licensing factor MCM3-like [Acyrthosiphon pisum]
Unigene14169_AGT	42.5483	15.4095	PREDICTED: acyl-CoA Delta(11) desaturase-like [Acyrthosiphon pisum]
Unigene14202_AGT	322.235	156.107	PREDICTED: acyl-CoA Delta(11) desaturase-like [Acyrthosiphon pisum]
Unigene1424_AGT	45.7469	10.5206	PREDICTED: hypothetical protein LOC100569394 [Acyrthosiphon pisum]
Unigene14256_AGT	1.68969	10.0072	PREDICTED: hypothetical protein LOC100568811 [Acyrthosiphon pisum]
Unigene14265_AGT	2.18989	10.228	PREDICTED: hypothetical protein LOC100168961 [Acyrthosiphon pisum]
Unigene14274_AGT	1.21518	7.2917	PREDICTED: hypothetical protein LOC100161833 isoform 2 [Acyrthosiphon pisum]
Unigene14326_AGT	2.90219	15.2908	PREDICTED: hypothetical protein LOC100165486, partial [Acyrthosiphon pisum]
Unigene14329_AGT	105.713	48.6646	translocator protein-like [Acyrthosiphon pisum] >gi|239790625|dbj|BAH71862.1| ACYPI004550 [Acyrthosiphon pisum]
Unigene14334_AGT	2.84805	96.2702	PREDICTED: hypothetical protein LOC100169082 [Acyrthosiphon pisum]
Unigene14339_AGT	275.254	100.839	PREDICTED: pancreatic lipase-related protein 1-like [Acyrthosiphon pisum]
Unigene14340_AGT	228.219	74.6313	PREDICTED: pancreatic lipase-related protein 2-like [Acyrthosiphon pisum]
Unigene14351_AGT	3.33981	17.3501	PREDICTED: transcriptional repressor scratch 1-like, partial [Acyrthosiphon pisum]
Unigene14368_AGT	193.209	87.9451	uncharacterized protein LOC100163300 precursor [Acyrthosiphon pisum] >gi|239793470|dbj|BAH72849.1| ACYPI004394 [Acyrthosiphon pisum]
Unigene1438_AGT	315.499	93.557	odorant-binding protein precursor [Acyrthosiphon pisum] >gi|208658367|gb|ACI30694.1| odorant-binding protein [Acyrthosiphon pisum]
Unigene14383_AGT	122.258	43.1027	PREDICTED: hypothetical protein LOC100569515 [Acyrthosiphon pisum]
Unigene14400_AGT	3.55955	87.118	PREDICTED: hypothetical protein LOC100165667 [Acyrthosiphon pisum]
Unigene1441_AGT	3.0865	17.5395	PREDICTED: hypothetical protein LOC100160832 isoform 2 [Acyrthosiphon pisum]
Unigene14411_AGT	16.4407	6.99801	ATP-dependent DNA helicase, putative [Toxoplasma gondii GT1]
Unigene14415_AGT	9.25253	3.3862	alpha-tocopherol transfer protein-like [Acyrthosiphon pisum] >gi|239789551|dbj|BAH71392.1| ACYPI006869 [Acyrthosiphon pisum]
Unigene14430_AGT	13.4784	86.9697	PREDICTED: protein toll-like [Acyrthosiphon pisum]
Unigene14438_AGT	6.8686	65.914	--
Unigene14459_AGT	31.4501	134.297	PREDICTED: probable histone-binding protein Caf1-like [Acyrthosiphon pisum]
Unigene14473_AGT	7.31559	114.82	PREDICTED: nose resistant to fluoxetine protein 6-like [Acyrthosiphon pisum]
Unigene14479_AGT	103.647	15.2012	PREDICTED: phosphate carrier protein, mitochondrial-like [Acyrthosiphon pisum]
Unigene14489_AGT	120.064	50.4988	PREDICTED: cytochrome P450 6a2-like [Acyrthosiphon pisum]
Unigene14507_AGT	42.5669	11.6025	uncharacterized protein LOC100571469 [Acyrthosiphon pisum] >gi|239791083|dbj|BAH72054.1| ACYPI54307 [Acyrthosiphon pisum]
Unigene14515_AGT	4.62844	62.292	PREDICTED: hypothetical protein LOC100165153 [Acyrthosiphon pisum]
Unigene14524_AGT	0.8979	9.90298	PREDICTED: bipolar kinesin KRP-130-like [Acyrthosiphon pisum]
Unigene14528_AGT	230.102	48.5686	1,4-alpha-glucan branching enzyme, putative [Pediculus humanus corporis] >gi|212505988|gb|EEB10319.1| 1,4-alpha-glucan branching enzyme, putative [Pediculus humanus corporis]
Unigene14559_AGT	6.79339	30.5138	PREDICTED: fatty acid synthase-like [Acyrthosiphon pisum]
Unigene14560_AGT	2.10844	9.1698	PREDICTED: fatty acid synthase-like [Acyrthosiphon pisum]
Unigene14576_AGT	30.9648	119.676	--
Unigene14577_AGT	60.6165	915.306	PREDICTED: heat shock protein 70 B2-like [Acyrthosiphon pisum]
Unigene14584_AGT	15.2988	5.80971	--
Unigene14610_AGT	6.36859	128.238	cuticular protein 21 [Acyrthosiphon pisum]
Unigene14628_AGT	65.7649	20.9144	PREDICTED: putative sodium-coupled neutral amino acid transporter 9-like [Acyrthosiphon pisum]
Unigene14638_AGT	1.95521	61.0847	odorant-binding protein RpadOBP5 precursor, partial [Rhopalosiphum padi]
Unigene14642_AGT	73.0678	22.8977	--
Unigene14643_AGT	9.52727	409.359	--
Unigene14644_AGT	11.6067	449.228	PREDICTED: hypothetical protein LOC100168188 [Acyrthosiphon pisum]
Unigene14654_AGT	227.981	109.486	Sparc-like precursor [Acyrthosiphon pisum] >gi|239788048|dbj|BAH70720.1| ACYPI001359 [Acyrthosiphon pisum]
Unigene1466_AGT	15.9447	3.502	--
Unigene14678_AGT	6.00722	97.7489	PREDICTED: hypothetical protein LOC100168848 isoform 1 [Acyrthosiphon pisum]
Unigene14682_AGT	4.93588	91.9892	cuticular protein-like precursor [Acyrthosiphon pisum] >gi|239791934|dbj|BAH72369.1| ACYPI003003 [Acyrthosiphon pisum]
Unigene14715_AGT	518.368	62.2897	PREDICTED: clavesin-1-like [Acyrthosiphon pisum]
Unigene14716_AGT	308.23	34.7022	--
Unigene14725_AGT	201.43	72.0157	PREDICTED: MFS-type transporter C6orf192 homolog isoform 1 [Acyrthosiphon pisum]
Unigene1473_AGT	22.6357	2.20786	UV-wavelength like opsin [Megoura viciae]
Unigene14739_AGT	5.35438	32.1099	--
Unigene14740_AGT	17.8673	86.5136	small nuclear ribonucleoprotein D2-like [Acyrthosiphon pisum] >gi|239790582|dbj|BAH71844.1| ACYPI003451 [Acyrthosiphon pisum] >gi|239790584|dbj|BAH71845.1| ACYPI003451 [Acyrthosiphon pisum] >gi|239790586|dbj|BAH71846.1| ACYPI003451 [Acyrthosiphon pisum] >
Unigene1476_AGT	3.78197	1.06907	PREDICTED: RNA polymerase sigma factor rpoD-like [Bombus impatiens]
Unigene14783_AGT	863.486	340.002	sugar transporter 1 [Sitobion avenae]
Unigene14795_AGT	7.85871	75.3717	PREDICTED: DNA replication licensing factor mcm7-like isoform 1 [Acyrthosiphon pisum] >gi|328710702|ref|XP_003244337.1| PREDICTED: DNA replication licensing factor mcm7-like isoform 2 [Acyrthosiphon pisum]
Unigene14808_AGT	4.80942	25.7893	--
Unigene14834_AGT	680.817	249.594	PREDICTED: pancreatic lipase-related protein 1-like [Acyrthosiphon pisum]
Unigene14841_AGT	16.1024	8.04797	ACYPI007484 [Acyrthosiphon pisum]
Unigene14846_AGT	6.02968	22.7645	PREDICTED: hypothetical protein LOC100164619 [Acyrthosiphon pisum]
Unigene14850_AGT	4.17083	2088.04	PREDICTED: hypothetical protein LOC100161508 [Acyrthosiphon pisum]
Unigene14855_AGT	44.3413	8.81366	PREDICTED: 15-hydroxyprostaglandin dehydrogenase [NAD+]-like isoform 1 [Acyrthosiphon pisum] >gi|328721617|ref|XP_003247357.1| PREDICTED: 15-hydroxyprostaglandin dehydrogenase [NAD+]-like isoform 2 [Acyrthosiphon pisum]
Unigene14886_AGT	167.419	29.4232	--
Unigene14887_AGT	16.6201	5.95916	PREDICTED: hypothetical protein LOC100570496 [Acyrthosiphon pisum]
Unigene1489_AGT	2.52583	14.5348	PREDICTED: hypothetical protein LOC100167818 [Acyrthosiphon pisum]
Unigene14895_AGT	32.221	11.4275	--
Unigene14914_AGT	138.216	44.3303	PREDICTED: hypothetical protein LOC100574147 [Acyrthosiphon pisum]
Unigene14920_AGT	50.4078	21.7004	PREDICTED: putative aldehyde dehydrogenase family 7 member A1 homolog [Acyrthosiphon pisum]
Unigene14924_AGT	75.9299	22.5343	PREDICTED: serine protease snake-like [Acyrthosiphon pisum]
Unigene14940_AGT	522.443	2662.07	uncharacterized protein LOC100168004 [Acyrthosiphon pisum] >gi|239799436|dbj|BAH70638.1| ACYPI008743 [Acyrthosiphon pisum]
Unigene14941_AGT	42.8788	256.315	--
Unigene14942_AGT	2.30424	34.2733	--
Unigene14943_AGT	2.82803	72.4527	PREDICTED: hypothetical protein LOC100572661 [Acyrthosiphon pisum]
Unigene1496_AGT	4.17328	1.05583	PREDICTED: protein zer-1 homolog [Acyrthosiphon pisum]
Unigene14962_AGT	14.1261	5.87795	PREDICTED: similar to conserved hypothetical protein [Tribolium castaneum] >gi|270005865|gb|EFA02313.1| hypothetical protein TcasGA2_TC007979 [Tribolium castaneum]
Unigene15056_AGT	0.779911	19.1813	--
Unigene15087_AGT	2.21127	17.5622	PREDICTED: hypothetical protein LOC100161376 [Acyrthosiphon pisum]
Unigene15096_AGT	0.764046	19.7217	PREDICTED: hypothetical protein LOC100162741 [Acyrthosiphon pisum]
Unigene15099_AGT	320.867	138.842	PREDICTED: hypothetical protein LOC100167008 [Acyrthosiphon pisum]
Unigene15102_AGT	2.42709	14.0555	PREDICTED: nephrin-like [Acyrthosiphon pisum]
Unigene15103_AGT	25.1422	9.25849	PREDICTED: protein c-ets-1-A-like [Acyrthosiphon pisum]
Unigene15107_AGT	11.7771	5.36684	PREDICTED: multidrug resistance-associated protein 4-like [Acyrthosiphon pisum]
Unigene1511_AGT	2.37639	9.58323	PREDICTED: hypothetical protein LOC100571189 [Acyrthosiphon pisum]
Unigene15145_AGT	11.0165	5.47561	PREDICTED: hypothetical protein LOC100573332 [Acyrthosiphon pisum]
Unigene15150_AGT	17.1654	7.86004	PREDICTED: hypothetical protein LOC100159010 [Acyrthosiphon pisum]
Unigene15152_AGT	0.658472	5.50902	PREDICTED: ATP-dependent DNA helicase Q4-like [Acyrthosiphon pisum]
Unigene15164_AGT	3.52968	16.057	--
Unigene15189_AGT	4.4003	23.7471	PREDICTED: hypothetical protein LOC100167680 [Acyrthosiphon pisum]
Unigene15208_AGT	12.0538	71.261	--
Unigene1521_AGT	2.23324	34.6164	PREDICTED: DOMON domain-containing protein CG14681-like [Acyrthosiphon pisum]
Unigene15242_AGT	4.32682	88.258	PREDICTED: phospholipase B1, membrane-associated-like [Acyrthosiphon pisum]
Unigene15340_AGT	23.4837	8.55168	PREDICTED: nose resistant to fluoxetine protein 6-like [Acyrthosiphon pisum]
Unigene15346_AGT	25.4469	11.4268	PREDICTED: hypothetical protein LOC100575840 [Acyrthosiphon pisum]
Unigene15348_AGT	3.46105	18.4951	PREDICTED: hypothetical protein LOC100167857 [Acyrthosiphon pisum]
Unigene1538_AGT	11.8271	4.6465	PREDICTED: peroxidase-like [Acyrthosiphon pisum]
Unigene15451_AGT	8.87227	44.6799	PREDICTED: ephrin-B2-like [Acyrthosiphon pisum]
Unigene15452_AGT	1.98247	14.9346	--
Unigene15465_AGT	6.43883	2.88452	polyprotein [Drosophila melanogaster]
Unigene15479_AGT	3.3871	15.8248	PREDICTED: protein big brother-like [Acyrthosiphon pisum]
Unigene15519_AGT	1.67299	10.8028	--
Unigene15526_AGT	6.45131	2.53685	PREDICTED: rhodopsin, GQ-coupled-like isoform 1 [Acyrthosiphon pisum] >gi|328721504|ref|XP_003247320.1| PREDICTED: rhodopsin, GQ-coupled-like isoform 2 [Acyrthosiphon pisum] >gi|328721506|ref|XP_003247321.1| PREDICTED: rhodopsin, GQ-coupled-like isoform 3
Unigene15532_AGT	4.68252	20.1979	PREDICTED: hypothetical protein LOC100164088 [Acyrthosiphon pisum]
Unigene15551_AGT	18.5678	8.47265	PREDICTED: protein halfway-like isoform 1 [Acyrthosiphon pisum] >gi|328708739|ref|XP_003243788.1| PREDICTED: protein halfway-like isoform 2 [Acyrthosiphon pisum]
Unigene15586_AGT	0.243071	4.42217	PREDICTED: hypothetical protein LOC100166553 isoform 1 [Acyrthosiphon pisum] >gi|328712395|ref|XP_003244800.1| PREDICTED: hypothetical protein LOC100166553 isoform 2 [Acyrthosiphon pisum]
Unigene15587_AGT	5.44948	2.48621	PREDICTED: hypothetical protein LOC100159160 [Acyrthosiphon pisum]
Unigene15614_AGT	73.5951	19.4601	PREDICTED: hypothetical protein LOC100167585 [Acyrthosiphon pisum]
Unigene15620_AGT	26.7344	12.1769	C1q-like venom protein homolog precursor [Acyrthosiphon pisum]
Unigene15622_AGT	4.02378	17.5481	PREDICTED: tubulin gamma-1 chain [Acyrthosiphon pisum]
Unigene15627_AGT	0.827732	12.3115	PREDICTED: f-box/LRR-repeat protein 7-like [Acyrthosiphon pisum]
Unigene15635_AGT	2.26308	13.3845	--
Unigene15665_AGT	27.2033	12.2663	PREDICTED: hypothetical protein LOC100571995 [Acyrthosiphon pisum]
Unigene15670_AGT	1.48795	9.27357	PREDICTED: hypothetical protein LOC100168562 [Acyrthosiphon pisum]
Unigene15673_AGT	11.5	3.41093	PREDICTED: cytochrome P450 6a2-like [Acyrthosiphon pisum]
Unigene15703_AGT	1.51349	9.95909	PREDICTED: latrophilin Cirl-like [Acyrthosiphon pisum]
Unigene15817_AGT	1.94139	15.2139	PREDICTED: hypothetical protein LOC100166039 [Acyrthosiphon pisum]
Unigene15822_AGT	9.87553	4.1721	PREDICTED: transient receptor potential protein-like [Acyrthosiphon pisum]
Unigene15866_AGT	1.6165	24.1848	--
Unigene15903_AGT	3.13884	16.5518	PREDICTED: PR domain zinc finger protein 16-like [Acyrthosiphon pisum]
Unigene1592_AGT	17.1673	8.29158	PREDICTED: myotubularin-related protein 10-B-like [Acyrthosiphon pisum]
Unigene15926_AGT	2.24939	22.4848	PREDICTED: hypothetical protein LOC100166780 isoform 1 [Acyrthosiphon pisum]
Unigene15944_AGT	1.9403	19.1356	PREDICTED: DOMON domain-containing protein CG14681-like, partial [Acyrthosiphon pisum]
Unigene15949_AGT	2.71635	18.9025	PREDICTED: hypothetical protein LOC100165051 [Acyrthosiphon pisum]
Unigene1598_AGT	94.3589	18.4786	PREDICTED: hypothetical protein LOC100159429 [Acyrthosiphon pisum]
Unigene15988_AGT	7.02962	42.8069	PREDICTED: signal-induced proliferation-associated 1-like protein 1-like [Acyrthosiphon pisum]
Unigene1603_AGT	0.529896	7.96945	PREDICTED: hypothetical protein LOC100159889 [Acyrthosiphon pisum]
Unigene16031_AGT	2.26022	20.9318	PREDICTED: protein Wnt-2-like [Acyrthosiphon pisum]
Unigene16190_AGT	20.2329	98.0907	PREDICTED: hypothetical protein LOC100161712, partial [Acyrthosiphon pisum]
Unigene16215_AGT	2.59712	24.1342	PREDICTED: hypothetical protein LOC100164548 [Acyrthosiphon pisum]
Unigene16241_AGT	15.2028	6.88414	PREDICTED: UDP-glucuronosyltransferase 2C1-like [Acyrthosiphon pisum]
Unigene16259_AGT	158.667	67.0891	ACYPI002360 [Acyrthosiphon pisum]
Unigene16279_AGT	3.35199	12.6269	PREDICTED: NGFI-A-binding protein homolog [Acyrthosiphon pisum]
Unigene16284_AGT	1.79963	9.74953	--
Unigene16293_AGT	40.9429	18.7122	--
Unigene16330_AGT	27.6647	9.53063	PREDICTED: sodium-independent sulfate anion transporter-like [Acyrthosiphon pisum]
Unigene16331_AGT	24.4084	8.01305	--
Unigene16382_AGT	1.54756	6.72205	PREDICTED: fatty acid synthase-like [Acyrthosiphon pisum]
Unigene16389_AGT	1.01755	16.3321	PREDICTED: hypothetical protein LOC100163053 [Acyrthosiphon pisum]
Unigene16402_AGT	19.9509	124.271	PREDICTED: hypothetical protein LOC100158958 [Acyrthosiphon pisum]
Unigene16403_AGT	2.94969	16.013	PREDICTED: hypothetical protein LOC100159095 [Acyrthosiphon pisum]
Unigene16509_AGT	31.7827	166.727	uncharacterized protein LOC100162036 precursor [Acyrthosiphon pisum] >gi|239793025|dbj|BAH72778.1| ACYPI003217 [Acyrthosiphon pisum]
Unigene16522_AGT	1.02514	12.2431	--
Unigene16530_AGT	12.78	59.4884	PREDICTED: lamin Dm0-like [Acyrthosiphon pisum]
Unigene16575_AGT	1.94332	15.2518	--
Unigene16576_AGT	3.71669	22.0858	--
Unigene16577_AGT	1.0548	12.0118	PREDICTED: hypothetical protein LOC100569056 [Acyrthosiphon pisum]
Unigene1659_AGT	3.44166	21.8517	PREDICTED: hypothetical protein LOC100162794 [Acyrthosiphon pisum]
Unigene16593_AGT	10.8013	4.37923	PREDICTED: acetyl-coenzyme A transporter 1-like [Acyrthosiphon pisum]
Unigene16605_AGT	0.878904	31.2822	PREDICTED: hypothetical protein LOC100570047 [Acyrthosiphon pisum]
Unigene16608_AGT	4.01416	23.3749	PREDICTED: paired box protein Pax-6-like isoform 1 [Acyrthosiphon pisum]
Unigene16610_AGT	0.53267	3.24953	PREDICTED: hypothetical protein LOC100571961 [Acyrthosiphon pisum]
Unigene16614_AGT	14.6403	88.5744	PREDICTED: cyclin-dependent kinases regulatory subunit-like [Acyrthosiphon pisum]
Unigene1662_AGT	10.0983	85.8194	PREDICTED: b-box type zinc finger protein ncl-1-like [Acyrthosiphon pisum]
Unigene16622_AGT	73.4237	30.1076	cytochrome P450 6j1 [Aphis gossypii]
Unigene16635_AGT	0.985555	6.79837	PREDICTED: hypothetical protein LOC100166425 [Acyrthosiphon pisum]
Unigene16693_AGT	276.481	83.1414	diacylglycerol o-acyltransferase-like [Acyrthosiphon pisum] >gi|239791924|dbj|BAH72365.1| ACYPI000410 [Acyrthosiphon pisum]
Unigene16705_AGT	3.51808	34.806	--
Unigene16729_AGT	40.8609	18.3982	dipeptidyl carboxypeptidase [Diuraphis noxia]
Unigene16730_AGT	26.1811	10.9696	angiotensin converting enzyme-like precursor [Acyrthosiphon pisum]
Unigene16742_AGT	5.62508	24.8436	PREDICTED: uncharacterized protein LOC100879979 [Megachile rotundata]
Unigene16743_AGT	40.5851	161.785	unnamed protein product [Oikopleura dioica]
Unigene16744_AGT	44.9029	192.568	PREDICTED: uncharacterized LOC101055862 [Mus musculus] >gi|407263462|ref|XP_003945474.1| PREDICTED: uncharacterized protein LOC101055862 [Mus musculus]
Unigene16746_AGT	7.51585	39.4361	PREDICTED: POU domain protein CF1A-like [Acyrthosiphon pisum]
Unigene16830_AGT	50.9667	270.871	PREDICTED: hypothetical protein LOC100158783 isoform 1 [Acyrthosiphon pisum]
Unigene16832_AGT	37.6594	192.221	PREDICTED: hypothetical protein LOC100158796, partial [Acyrthosiphon pisum]
Unigene16851_AGT	3.42674	209.943	PREDICTED: hypothetical protein LOC100159423 [Acyrthosiphon pisum]
Unigene16890_AGT	8.15249	49.476	PREDICTED: cyclin-J-like [Acyrthosiphon pisum]
Unigene1690_AGT	47.8723	17.9296	PREDICTED: tetratricopeptide repeat protein 39B-like [Acyrthosiphon pisum]
Unigene16901_AGT	179.294	88.7649	PREDICTED: AMP deaminase 2-like isoform 2 [Acyrthosiphon pisum]
Unigene16910_AGT	294.79	145.45	PREDICTED: 5-aminolevulinate synthase, erythroid-specific, mitochondrial-like [Acyrthosiphon pisum]
Unigene16915_AGT	1.95449	9.1014	PREDICTED: rho GTPase-activating protein 190-like isoform 3 [Acyrthosiphon pisum]
Unigene16921_AGT	14.6295	449.149	PREDICTED: hypothetical protein LOC100167781 [Acyrthosiphon pisum]
Unigene16948_AGT	1285.97	126.544	uncharacterized protein LOC100162497 precursor [Acyrthosiphon pisum] >gi|239789468|dbj|BAH71359.1| ACYPI003647 [Acyrthosiphon pisum]
Unigene17014_AGT	13.0014	598.996	PREDICTED: hypothetical protein LOC100159700 [Acyrthosiphon pisum]
Unigene17043_AGT	11.1493	41.4651	PREDICTED: zinc finger protein 271-like [Apis florea]
Unigene17068_AGT	17.3727	5.91409	PREDICTED: histone-lysine N-methyltransferase SETMAR-like [Megachile rotundata]
Unigene1707_AGT	39.3408	19.3327	PREDICTED: protein scarlet-like [Acyrthosiphon pisum]
Unigene17088_AGT	3.8919	47.5454	--
Unigene171_AGT	28.0883	136.54	PREDICTED: hypothetical protein LOC100167204 isoform 2 [Acyrthosiphon pisum] >gi|328725755|ref|XP_001949109.2| PREDICTED: hypothetical protein LOC100167204 isoform 1 [Acyrthosiphon pisum] >gi|328725757|ref|XP_003248606.1| PREDICTED: hypothetical protein L
Unigene17112_AGT	23.324	11.14	DnaJ-like protein 60-like [Acyrthosiphon pisum] >gi|239792310|dbj|BAH72512.1| ACYPI004441 [Acyrthosiphon pisum]
Unigene17119_AGT	185.347	820.447	PREDICTED: upstream activation factor subunit spp27-like [Acyrthosiphon pisum]
Unigene1713_AGT	32.246	7.91825	PREDICTED: hypothetical protein LOC100575801 [Acyrthosiphon pisum]
Unigene17152_AGT	2.6619	20.0006	hunchback [Acyrthosiphon pisum] >gi|239938953|gb|ACS36119.1| hunchback [Acyrthosiphon pisum]
Unigene17155_AGT	17.9194	8.50094	PREDICTED: bifunctional ATP-dependent dihydroxyacetone kinase/FAD-AMP lyase (cyclizing)-like [Acyrthosiphon pisum]
Unigene17156_AGT	20.8298	8.98916	--
Unigene17160_AGT	2.25739	57.2867	RNA-binding protein lin-28-like [Acyrthosiphon pisum] >gi|239792625|dbj|BAH72634.1| ACYPI009849 [Acyrthosiphon pisum]
Unigene17168_AGT	22.2763	4.37123	PREDICTED: hypothetical protein LOC100161015 [Acyrthosiphon pisum]
Unigene17169_AGT	72.7574	21.3401	ACYPI002272 [Acyrthosiphon pisum]
Unigene17182_AGT	1.2045	7.12636	PREDICTED: nuclear pore complex protein Nup133-like isoform 1 [Acyrthosiphon pisum] >gi|328696941|ref|XP_003240184.1| PREDICTED: nuclear pore complex protein Nup133-like isoform 2 [Acyrthosiphon pisum]
Unigene17210_AGT	1350.76	598.35	uncharacterized protein LOC100167427 precursor [Acyrthosiphon pisum] >gi|239789432|dbj|BAH71341.1| ACYPI008224 [Acyrthosiphon pisum]
Unigene17229_AGT	10.2048	97.8821	PREDICTED: hypothetical protein LOC100163617 [Acyrthosiphon pisum]
Unigene17250_AGT	5.87588	27.0062	Transcriptional repressor scratch 1 [Camponotus floridanus]
Unigene1727_AGT	10.2596	49.2921	PREDICTED: protein big brother-like [Acyrthosiphon pisum]
Unigene17272_AGT	1.74757	22.3409	PREDICTED: hypothetical protein LOC100572846 [Acyrthosiphon pisum]
Unigene17335_AGT	634.441	200.228	PREDICTED: lipid storage droplets surface-binding protein 1-like isoform 1 [Acyrthosiphon pisum]
Unigene17355_AGT	10.5053	46.2753	PREDICTED: neurogenic protein big brain-like [Acyrthosiphon pisum]
Unigene17394_AGT	27.416	12.5139	--
Unigene17466_AGT	3538.38	1300.03	PREDICTED: hypothetical protein LOC100166901 [Acyrthosiphon pisum]
Unigene17467_AGT	2.67875	28.1072	PREDICTED: hypothetical protein LOC100161334 [Acyrthosiphon pisum]
Unigene17470_AGT	61.7994	19.4143	PREDICTED: sodium-independent sulfate anion transporter-like [Acyrthosiphon pisum]
Unigene17488_AGT	1.22055	24.3866	PREDICTED: lamin-B receptor-like isoform 1 [Acyrthosiphon pisum] >gi|328710211|ref|XP_003244195.1| PREDICTED: lamin-B receptor-like isoform 2 [Acyrthosiphon pisum]
Unigene17547_AGT	10.1342	3.99029	PREDICTED: hypothetical protein LOC100575120 [Acyrthosiphon pisum]
Unigene17549_AGT	287.028	57.4074	PREDICTED: thiamine transporter 2-like [Acyrthosiphon pisum]
Unigene17587_AGT	15.7832	6.78335	uncharacterized protein LOC100168280 [Acyrthosiphon pisum] >gi|239792837|dbj|BAH72713.1| ACYPI008997 [Acyrthosiphon pisum]
Unigene17590_AGT	2.02917	25.2883	--
Unigene17601_AGT	61.9456	24.8674	PREDICTED: putative glycogen [starch] synthase-like [Apis florea]
Unigene17602_AGT	158.473	66.0302	PREDICTED: putative glycogen [starch] synthase-like [Acyrthosiphon pisum]
Unigene17626_AGT	49.2235	20.3422	PREDICTED: torso-like protein-like isoform 1 [Acyrthosiphon pisum] >gi|328716058|ref|XP_003245822.1| PREDICTED: torso-like protein-like isoform 2 [Acyrthosiphon pisum]
Unigene17685_AGT	60.9884	20.7539	PREDICTED: hypothetical protein LOC100575754 [Acyrthosiphon pisum]
Unigene17686_AGT	348.748	130.314	cysteine dioxygenase-like [Acyrthosiphon pisum] >gi|239799313|dbj|BAH70583.1| ACYPI007341 [Acyrthosiphon pisum]
Unigene17751_AGT	32.4629	12.6867	--
Unigene17752_AGT	263.195	91.4064	PREDICTED: probable cytochrome P450 6a13-like [Acyrthosiphon pisum]
Unigene1776_AGT	14.505	5.79937	--
Unigene17795_AGT	13.8479	76.3796	ACYPI003821 [Acyrthosiphon pisum]
Unigene17798_AGT	14.3844	88.416	PREDICTED: hypothetical protein LOC100169453 [Acyrthosiphon pisum]
Unigene17848_AGT	90.9683	30.192	uncharacterized protein LOC100163907 precursor [Acyrthosiphon pisum] >gi|239787951|dbj|BAH70675.1| ACYPI004958 [Acyrthosiphon pisum]
Unigene17849_AGT	0.762211	4.16392	PREDICTED: microtubule-associated serine/threonine-protein kinase-like [Acyrthosiphon pisum]
Unigene17876_AGT	3.77107	1.01508	PREDICTED: hypothetical protein LOC100159331 [Acyrthosiphon pisum]
Unigene1788_AGT	69.0882	31.2999	PREDICTED: major facilitator superfamily domain-containing protein 6-like [Acyrthosiphon pisum]
Unigene17890_AGT	9.34194	0.638586	PREDICTED: probable polyprenol reductase-like [Acyrthosiphon pisum]
Unigene17916_AGT	0.213608	4.15067	uncharacterized protein LOC100534630 isoform 2 [Acyrthosiphon pisum]
Unigene17933_AGT	15.9018	5.1016	PREDICTED: venom protease-like [Acyrthosiphon pisum]
Unigene17951_AGT	0.316021	22.9198	PREDICTED: glucose dehydrogenase [acceptor]-like [Acyrthosiphon pisum]
Unigene17995_AGT	1.44323	18.8735	PREDICTED: hypothetical protein LOC100169340 [Acyrthosiphon pisum]
Unigene1800_AGT	5.68627	25.0742	PREDICTED: hypothetical protein LOC100161710 [Acyrthosiphon pisum]
Unigene18017_AGT	0.792402	6.62052	PREDICTED: hypothetical protein LOC100160600 [Acyrthosiphon pisum]
Unigene18031_AGT	5.70304	26.0364	PREDICTED: hypothetical protein LOC100574225 [Acyrthosiphon pisum]
Unigene18076_AGT	62.8746	28.7647	PREDICTED: leucine-rich repeat neuronal protein 2-like [Acyrthosiphon pisum]
Unigene18080_AGT	5.57746	66.9398	PREDICTED: hypothetical protein LOC100168286 [Acyrthosiphon pisum]
Unigene18098_AGT	52.7374	23.3122	--
Unigene18105_AGT	43.2688	10.6875	PREDICTED: hypothetical protein LOC100163292 [Acyrthosiphon pisum]
Unigene18125_AGT	7.03033	36.1242	PREDICTED: homeotic protein ultrabithorax-like [Acyrthosiphon pisum]
Unigene18140_AGT	11.184	76.5928	PREDICTED: retinol dehydrogenase 14-like [Acyrthosiphon pisum]
Unigene18252_AGT	5.91583	40.8561	PREDICTED: hypothetical protein LOC100573514 [Acyrthosiphon pisum]
Unigene18257_AGT	39.455	15.9032	--
Unigene18262_AGT	0.840326	24.0351	PREDICTED: atrial natriuretic peptide-converting enzyme-like [Acyrthosiphon pisum]
Unigene18281_AGT	6.22093	107.434	cuticular protein analogous to peritrophins 3-A2 precursor [Acyrthosiphon pisum]
Unigene18282_AGT	14.6471	3.18355	PREDICTED: arrestin homolog [Acyrthosiphon pisum]
Unigene18296_AGT	23.5061	6.53748	PREDICTED: hypothetical protein LOC100160030 [Acyrthosiphon pisum]
Unigene18310_AGT	3.23298	1.48772	PREDICTED: hypothetical protein LOC100167295 [Acyrthosiphon pisum]
Unigene18334_AGT	20.4185	4.99367	PREDICTED: fibulin-1-like [Acyrthosiphon pisum]
Unigene18346_AGT	39.3568	9.65162	--
Unigene18347_AGT	38.5402	8.61704	PREDICTED: hypothetical protein LOC100568592 [Acyrthosiphon pisum]
Unigene18352_AGT	2.93388	13.0657	hypothetical protein TcasGA2_TC003207 [Tribolium castaneum]
Unigene18363_AGT	75.1355	21.2079	PREDICTED: hypothetical protein LOC100572239 [Acyrthosiphon pisum]
Unigene18369_AGT	0.343414	4.41342	ACYPI001034 [Acyrthosiphon pisum]
Unigene18375_AGT	2.7785	23.9458	PREDICTED: hypothetical protein LOC100167477 isoform 2 [Acyrthosiphon pisum] >gi|328704697|ref|XP_001942551.2| PREDICTED: hypothetical protein LOC100167477 isoform 1 [Acyrthosiphon pisum]
Unigene18376_AGT	3.82	35.1755	PREDICTED: hypothetical protein LOC100167477 isoform 3 [Acyrthosiphon pisum]
Unigene18377_AGT	23.4797	271.113	cuticular protein 68 precursor [Acyrthosiphon pisum] >gi|239788969|dbj|BAH71135.1| ACYPI001095 [Acyrthosiphon pisum]
Unigene18378_AGT	5.73107	61.4723	--
Unigene18388_AGT	25.8884	8.23357	PREDICTED: neuroendocrine convertase 1-like [Acyrthosiphon pisum]
Unigene18406_AGT	133.731	60.0591	PREDICTED: hypothetical protein LOC100169068 [Acyrthosiphon pisum]
Unigene18407_AGT	16.4668	3.02112	PREDICTED: nose resistant to fluoxetine protein 6-like [Acyrthosiphon pisum]
Unigene18424_AGT	10.6294	46.0221	PREDICTED: hypothetical protein LOC100159948 isoform 1 [Acyrthosiphon pisum] >gi|328700169|ref|XP_003241167.1| PREDICTED: hypothetical protein LOC100159948 isoform 2 [Acyrthosiphon pisum]
Unigene18458_AGT	2.93658	16.7529	PREDICTED: interference hedgehog-like isoform 1 [Acyrthosiphon pisum] >gi|328701952|ref|XP_003241760.1| PREDICTED: interference hedgehog-like isoform 2 [Acyrthosiphon pisum]
Unigene18465_AGT	3.02802	25.7918	PREDICTED: hypothetical protein LOC100164863 [Acyrthosiphon pisum]
Unigene18475_AGT	3.48911	17.5153	--
Unigene18509_AGT	3.52171	44.7423	PREDICTED: hypothetical protein LOC100168723 [Acyrthosiphon pisum]
Unigene18513_AGT	271.544	135.751	uncharacterized protein LOC100160853 [Acyrthosiphon pisum] >gi|239788192|dbj|BAH70787.1| ACYPI007254 [Acyrthosiphon pisum]
Unigene18541_AGT	12.8505	5.91245	PREDICTED: probable phosphorylase b kinase regulatory subunit beta-like [Apis florea]
Unigene18553_AGT	36.4879	207.113	PREDICTED: hypothetical protein LOC100166008 isoform 1 [Acyrthosiphon pisum] >gi|328718461|ref|XP_003246489.1| PREDICTED: hypothetical protein LOC100166008 isoform 2 [Acyrthosiphon pisum]
Unigene18597_AGT	3.67406	13.9501	PREDICTED: hypothetical protein LOC100569539 [Acyrthosiphon pisum]
Unigene18601_AGT	19.5806	194.733	cuticular protein analogous to peritrophins 3-D2 precursor [Acyrthosiphon pisum]
Unigene18624_AGT	1.66264	8.45105	PREDICTED: hypothetical protein LOC100569581 [Acyrthosiphon pisum]
Unigene18640_AGT	10.308	719.333	uncharacterized protein LOC100164166 precursor [Acyrthosiphon pisum] >gi|239790570|dbj|BAH71838.1| ACYPI005203 [Acyrthosiphon pisum]
Unigene18673_AGT	1.60837	28.8387	spaetzle 4 precursor [Acyrthosiphon pisum]
Unigene18679_AGT	1.16634	6.08843	PREDICTED: leucine-rich repeat and WD repeat-containing protein 1-like [Acyrthosiphon pisum]
Unigene18717_AGT	6.06147	25.7851	--
Unigene18757_AGT	135.457	29.7193	serine protease inhibitor 4, serpin-4-like [Acyrthosiphon pisum] >gi|239788712|dbj|BAH71024.1| ACYPI005016 [Acyrthosiphon pisum]
Unigene18779_AGT	2404.49	1003.34	putative cathepsin precursor [Sitobion avenae]
Unigene18780_AGT	230.191	96.9073	TPA: TPA_inf: cathepsin B [Aphis gossypii]
Unigene18796_AGT	3906.25	1415.22	glutamine synthetase 2 [Acyrthosiphon pisum]
Unigene18797_AGT	233.28	93.7763	--
Unigene18813_AGT	146.67	1133.11	PREDICTED: hypothetical protein LOC100572399 [Acyrthosiphon pisum]
Unigene18814_AGT	1.26817	10.5692	PREDICTED: kinesin-like protein KIF23-like [Acyrthosiphon pisum]
Unigene18816_AGT	4521.56	2245.67	--
Unigene18873_AGT	5.45764	2.13988	PREDICTED: hypothetical protein LOC100165734 isoform 2 [Acyrthosiphon pisum] >gi|328707102|ref|XP_001948606.2| PREDICTED: hypothetical protein LOC100165734 isoform 1 [Acyrthosiphon pisum]
Unigene1888_AGT	19.3248	7.39673	PREDICTED: thiamine transporter 1-like [Acyrthosiphon pisum]
Unigene18904_AGT	1186.79	187.326	PREDICTED: soluble calcium-activated nucleotidase 1-like [Acyrthosiphon pisum]
Unigene18905_AGT	471.088	101.429	unnamed protein product [Tetraodon nigroviridis]
Unigene18962_AGT	13.6378	4.47164	PREDICTED: hypothetical protein LOC100573780 isoform 2 [Acyrthosiphon pisum]
Unigene18976_AGT	19.5603	2.34456	PREDICTED: hypothetical protein LOC100575225 [Acyrthosiphon pisum]
Unigene18984_AGT	2.20102	13.5272	PREDICTED: hypothetical protein LOC100168058 isoform 1 [Acyrthosiphon pisum]
Unigene190_AGT	1.7867	8.70292	PREDICTED: rac GTPase-activating protein 1-like [Acyrthosiphon pisum]
Unigene19001_AGT	4.69834	48.0792	--
Unigene19019_AGT	44.2276	10.4675	PREDICTED: protein yellow-like [Acyrthosiphon pisum]
Unigene19025_AGT	17.5555	7.78503	PREDICTED: arylsulfatase B-like [Acyrthosiphon pisum]
Unigene19030_AGT	5.4267	2.30839	NADH dehydrogenase (ubiquinone) Fe-S protein 2 [Schistosoma japonicum]
Unigene19061_AGT	56.8125	10.8383	PREDICTED: hypothetical protein LOC100162600 [Acyrthosiphon pisum]
Unigene19063_AGT	34.3007	8.75176	PREDICTED: hypothetical protein LOC100568990, partial [Acyrthosiphon pisum]
Unigene19064_AGT	112.44	40.3211	PREDICTED: esterase FE4-like [Acyrthosiphon pisum]
Unigene19068_AGT	2.06706	12.0328	PREDICTED: synaptic vesicle glycoprotein 2C-like [Acyrthosiphon pisum]
Unigene19070_AGT	56.1752	5.64658	PREDICTED: cytochrome P450 4C1-like [Acyrthosiphon pisum]
Unigene19075_AGT	4.06997	21.1893	PREDICTED: LOW QUALITY PROTEIN: coiled-coil domain-containing protein CG32809-like [Megachile rotundata]
Unigene19108_AGT	8.16467	3.91488	PREDICTED: hypothetical protein LOC100569696 [Acyrthosiphon pisum]
Unigene1912_AGT	10.1257	4.67196	(E)-4-hydroxy-3-methyl-but-2-enyl diphosphate reductase [Plasmodium yoelii yoelii 17XNL] >gi|23485182|gb|EAA20263.1| LytB protein [Plasmodium yoelii yoelii]
Unigene19136_AGT	1.28048	10.0404	PREDICTED: hypothetical protein LOC100161087 isoform 1 [Acyrthosiphon pisum] >gi|328719358|ref|XP_003246742.1| PREDICTED: hypothetical protein LOC100161087 isoform 2 [Acyrthosiphon pisum]
Unigene19140_AGT	1.88013	11.7472	PREDICTED: probable 4-hydroxy-2-oxoglutarate aldolase, mitochondrial-like [Acyrthosiphon pisum]
Unigene19165_AGT	14.7126	64.9262	PREDICTED: homeobox protein extradenticle-like [Acyrthosiphon pisum]
Unigene19170_AGT	9.48209	4.4527	PREDICTED: UPF0553 protein v1g230591-like [Acyrthosiphon pisum]
Unigene19176_AGT	0.296765	6.37752	PREDICTED: hypothetical protein LOC100163242 [Acyrthosiphon pisum]
Unigene19178_AGT	11.3294	180.354	PREDICTED: peroxidase-like [Acyrthosiphon pisum]
Unigene19208_AGT	13.7244	5.11889	riboflavin-specific deaminase, putative [Perkinsus marinus ATCC 50983] >gi|239884075|gb|EER08690.1| riboflavin-specific deaminase, putative [Perkinsus marinus ATCC 50983]
Unigene19240_AGT	6.62207	192.328	PREDICTED: hypothetical protein LOC100166051 isoform 1 [Acyrthosiphon pisum]
Unigene1927_AGT	19.9613	6.71085	PREDICTED: major facilitator superfamily domain-containing protein 6-like isoform 2 [Acyrthosiphon pisum]
Unigene19288_AGT	56.0142	17.9433	PREDICTED: hypothetical protein LOC100568518 [Acyrthosiphon pisum]
Unigene19294_AGT	31.4115	9.69633	PREDICTED: nose resistant to fluoxetine protein 6-like [Acyrthosiphon pisum]
Unigene19299_AGT	10.2677	64.2133	--
Unigene19300_AGT	3.91932	37.0636	PREDICTED: hypothetical protein LOC100568937 [Acyrthosiphon pisum]
Unigene19304_AGT	8.5517	48.8776	ACYPI45536 [Acyrthosiphon pisum]
Unigene19305_AGT	6.46869	37.0868	PREDICTED: hypothetical protein LOC100568673 [Acyrthosiphon pisum]
Unigene19306_AGT	7.02533	47.96	PREDICTED: protein Wnt-5b-like [Acyrthosiphon pisum]
Unigene19307_AGT	4.62857	26.7555	--
Unigene19364_AGT	13.4829	6.60976	--
Unigene19385_AGT	32.4373	214.465	cuticular protein analogous to peritrophins 3-D1 precursor [Acyrthosiphon pisum] >gi|239788485|dbj|BAH70919.1| ACYPI009786 [Acyrthosiphon pisum]
Unigene19407_AGT	90.0678	921.954	uncharacterized protein LOC100167365 precursor [Acyrthosiphon pisum] >gi|239792792|dbj|BAH72695.1| ACYPI008164 [Acyrthosiphon pisum]
Unigene19408_AGT	18.1038	6.95015	uncharacterized protein LOC100302387 precursor [Acyrthosiphon pisum] >gi|239792635|dbj|BAH72639.1| ACYPI46563 [Acyrthosiphon pisum]
Unigene19417_AGT	2.85977	17.1981	PREDICTED: tetratricopeptide repeat protein 28-like [Acyrthosiphon pisum]
Unigene1942_AGT	9.11488	60.857	PREDICTED: hypothetical protein LOC100165422 isoform 1 [Acyrthosiphon pisum] >gi|328710930|ref|XP_003244403.1| PREDICTED: hypothetical protein LOC100165422 isoform 2 [Acyrthosiphon pisum]
Unigene19434_AGT	4.32811	33.5828	PREDICTED: hypothetical protein LOC100159731 [Acyrthosiphon pisum]
Unigene19485_AGT	8.86184	37.0546	--
Unigene19507_AGT	0.936944	7.81097	PREDICTED: DNA replication licensing factor Mcm6-like, partial [Acyrthosiphon pisum]
Unigene19524_AGT	51.0413	12.0168	PREDICTED: proton-coupled folate transporter-like [Acyrthosiphon pisum]
Unigene19533_AGT	239.875	31.5188	PREDICTED: hypothetical protein LOC100573174 [Acyrthosiphon pisum]
Unigene19550_AGT	3.59795	22.0448	PREDICTED: retinal homeobox protein Rx2-like [Acyrthosiphon pisum]
Unigene19558_AGT	11.1937	4.111	PREDICTED: hypothetical protein LOC100162171 isoform 2 [Acyrthosiphon pisum]
Unigene19582_AGT	4.62811	34.8165	--
Unigene19597_AGT	2.75687	12.2158	--
Unigene1960_AGT	66.6613	8.18422	PREDICTED: hypothetical protein LOC100575561 isoform 1 [Acyrthosiphon pisum]
Unigene19640_AGT	5.19881	2.02686	PREDICTED: cytochrome P450 6a2-like [Acyrthosiphon pisum]
Unigene19651_AGT	705.824	260.629	MPA13 allergen-like [Acyrthosiphon pisum] >gi|239792333|dbj|BAH72520.1| ACYPI009011 [Acyrthosiphon pisum]
Unigene19652_AGT	7.77056	32.6613	PREDICTED: hypothetical protein LOC100570719 [Acyrthosiphon pisum]
Unigene19677_AGT	23.7629	11.2	PREDICTED: putative inorganic phosphate cotransporter-like [Acyrthosiphon pisum]
Unigene19680_AGT	13.5737	2.70999	PREDICTED: hydroxysteroid dehydrogenase-like protein 2-like isoform 2 [Acyrthosiphon pisum]
Unigene19687_AGT	8.93056	101.609	PREDICTED: hypothetical protein LOC100568505 [Acyrthosiphon pisum]
Unigene19714_AGT	8.22374	4.0987	PREDICTED: hypothetical protein LOC100167534 [Acyrthosiphon pisum]
Unigene19724_AGT	23.8772	99.4381	PREDICTED: hypothetical protein LOC100161479 [Acyrthosiphon pisum]
Unigene19735_AGT	6.91857	48.3832	--
Unigene19736_AGT	8.34661	56.0768	PREDICTED: hypothetical protein LOC100166516 [Acyrthosiphon pisum]
Unigene19758_AGT	5.7141	54.5229	PREDICTED: transcription factor AP-2-beta-like [Acyrthosiphon pisum]
Unigene19791_AGT	1.92305	33.0381	hypothetical protein AND_09737 [Anopheles darlingi]
Unigene19855_AGT	7.80962	3.10343	PREDICTED: cytochrome P450 reductase-like [Saccoglossus kowalevskii]
Unigene19878_AGT	165.75	33.6078	PREDICTED: membrane metallo-endopeptidase-like 1-like [Acyrthosiphon pisum]
Unigene199_AGT	11.3488	4.79248	PREDICTED: serine protease snake-like [Acyrthosiphon pisum]
Unigene19905_AGT	25.6123	7.7582	PREDICTED: proton myo-inositol cotransporter-like [Acyrthosiphon pisum]
Unigene20_AGT	7.23432	192.186	PREDICTED: hypothetical protein LOC100570846 [Acyrthosiphon pisum]
Unigene20010_AGT	83.9207	28.3452	sideroflexin-like [Acyrthosiphon pisum] >gi|239790397|dbj|BAH71763.1| ACYPI005314 [Acyrthosiphon pisum]
Unigene20014_AGT	3.80292	20.43	PREDICTED: alpha-N-acetylgalactosaminidase-like [Acyrthosiphon pisum]
Unigene20019_AGT	113.713	55.9746	--
Unigene20044_AGT	1.01671	5.34017	PREDICTED: NADPH oxidase 5-like [Acyrthosiphon pisum]
Unigene20050_AGT	15.2211	5.59867	hypothetical protein TcasGA2_TC008722 [Tribolium castaneum]
Unigene20051_AGT	27.2386	9.18319	hypothetical protein TcasGA2_TC010738 [Tribolium castaneum]
Unigene20086_AGT	22.2529	8.95639	PREDICTED: hypothetical protein LOC100570364 [Acyrthosiphon pisum]
Unigene20088_AGT	14.307	64.446	--
Unigene20090_AGT	22.8412	109.328	PREDICTED: hypothetical protein LOC100572275 [Acyrthosiphon pisum]
Unigene20100_AGT	20.6372	4.74938	hypothetical protein TcasGA2_TC016239 [Tribolium castaneum]
Unigene20101_AGT	15.5781	3.9775	unnamed protein product [Tribolium castaneum]
Unigene20102_AGT	36.659	4.75446	PREDICTED: hypothetical protein LOC100572961 [Acyrthosiphon pisum]
Unigene20109_AGT	4.46715	23.5154	PREDICTED: zinc finger and BTB domain-containing protein 34-like [Acyrthosiphon pisum]
Unigene20121_AGT	1.90213	9.95486	PREDICTED: hypothetical protein LOC100166607 [Acyrthosiphon pisum]
Unigene20182_AGT	22.2867	95.1331	PREDICTED: splicing factor 3B subunit 3-like [Acyrthosiphon pisum]
Unigene202_AGT	15.9824	71.0374	PREDICTED: hypothetical protein LOC100164338 [Acyrthosiphon pisum]
Unigene20261_AGT	0.415431	3.10717	PREDICTED: hypothetical protein LOC100169179 [Acyrthosiphon pisum]
Unigene20281_AGT	7.33492	46.724	PREDICTED: zinc finger protein 287-like [Acyrthosiphon pisum]
Unigene20307_AGT	1.10169	15.4752	PREDICTED: hypothetical protein LOC100162487 [Acyrthosiphon pisum]
Unigene20336_AGT	3.64596	27.1614	PREDICTED: hypothetical protein LOC100162220 [Acyrthosiphon pisum]
Unigene20359_AGT	52.5246	22.8131	PREDICTED: alpha-tocopherol transfer protein-like [Acyrthosiphon pisum]
Unigene2036_AGT	0.586533	4.42142	PREDICTED: REM2- and Rab-like small GTPase 1-like [Acyrthosiphon pisum]
Unigene20365_AGT	1.40997	70.1398	PREDICTED: hypothetical protein LOC100165242 [Acyrthosiphon pisum]
Unigene20377_AGT	9.95671	41.3176	--
Unigene20413_AGT	28.1659	12.3555	PREDICTED: hypothetical protein LOC100570006 [Acyrthosiphon pisum]
Unigene20425_AGT	162.426	79.9644	PREDICTED: hypothetical protein LOC100162337 [Acyrthosiphon pisum]
Unigene20428_AGT	2.23667	17.4357	--
Unigene20429_AGT	2.85211	25.5174	F-box only protein 5 [Acyrthosiphon pisum]
Unigene20434_AGT	7.5563	153.064	cuticular protein 62 precursor [Acyrthosiphon pisum] >gi|239791317|dbj|BAH72140.1| ACYPI000889 [Acyrthosiphon pisum]
Unigene20451_AGT	27.038	10.8105	PREDICTED: lysosomal aspartic protease-like isoform 1 [Acyrthosiphon pisum] >gi|328723559|ref|XP_003247872.1| PREDICTED: lysosomal aspartic protease-like isoform 2 [Acyrthosiphon pisum]
Unigene20454_AGT	12.9054	98.0355	PREDICTED: hypothetical protein LOC100568933 [Acyrthosiphon pisum]
Unigene20478_AGT	10.456	55.044	--
Unigene20480_AGT	3.04741	17.8181	PREDICTED: LIM/homeobox protein Lhx3-like [Acyrthosiphon pisum]
Unigene20508_AGT	90.8562	7.00321	acyl-protein thioesterase 1,2-like [Acyrthosiphon pisum] >gi|239789783|dbj|BAH71493.1| ACYPI002721 [Acyrthosiphon pisum]
Unigene2051_AGT	6.44482	24.6713	PREDICTED: hypothetical protein LOC100649948 [Bombus terrestris]
Unigene20512_AGT	31.4712	15.059	PREDICTED: facilitated trehalose transporter Tret1-like [Acyrthosiphon pisum]
Unigene20518_AGT	11.6638	5.37446	--
Unigene20526_AGT	2.87163	13.5403	PREDICTED: hypothetical protein LOC100167116 [Acyrthosiphon pisum]
Unigene20547_AGT	11.1264	2292.06	hypothetical protein EGM_17793, partial [Macaca fascicularis]
Unigene20548_AGT	5.47583	1428.01	PREDICTED: hypothetical protein LOC100163560 [Acyrthosiphon pisum]
Unigene20551_AGT	14.4017	2195.54	hypothetical protein, conserved [Trypanosoma brucei brucei strain 927/4 GUTat10.1]
Unigene20567_AGT	1.68226	19.5875	PREDICTED: hypothetical protein LOC100169432 [Acyrthosiphon pisum]
Unigene20594_AGT	7.57148	3.56042	PREDICTED: hypothetical protein LOC100166579 [Acyrthosiphon pisum]
Unigene20599_AGT	18.8327	8.97214	PREDICTED: peptide chain release factor 2-like [Bombus impatiens]
Unigene2063_AGT	3.94643	28.1745	PREDICTED: protein krueppel-like [Acyrthosiphon pisum]
Unigene20638_AGT	2.68886	11.0493	PREDICTED: hypothetical protein LOC100571883 [Acyrthosiphon pisum]
Unigene2068_AGT	4.13898	45.3095	PREDICTED: ABC transporter G family member 23-like isoform 1 [Acyrthosiphon pisum] >gi|328718908|ref|XP_003246617.1| PREDICTED: ABC transporter G family member 23-like isoform 2 [Acyrthosiphon pisum]
Unigene20684_AGT	5.33957	78.9579	PREDICTED: laccase-5-like [Acyrthosiphon pisum]
Unigene20691_AGT	40.2582	173.98	PREDICTED: hypothetical protein LOC100572047 [Acyrthosiphon pisum]
Unigene20693_AGT	67.2152	286.732	mCG10536 [Mus musculus]
Unigene20697_AGT	6.60638	83.2898	--
Unigene20698_AGT	8.93625	124.17	PREDICTED: protein yellow-like [Acyrthosiphon pisum]
Unigene207_AGT	2.06479	12.7757	PREDICTED: hypothetical protein LOC100574394 [Acyrthosiphon pisum]
Unigene20700_AGT	32.6927	123.264	--
Unigene20701_AGT	30.0753	123.752	PREDICTED: hypothetical protein LOC100167708 [Acyrthosiphon pisum]
Unigene20715_AGT	1.99464	10.9845	PREDICTED: hypothetical protein LOC100569180 [Acyrthosiphon pisum]
Unigene20721_AGT	26.7662	12.7838	PREDICTED: 4-hydroxy-3-methylbut-2-enyl diphosphate reductase-like [Xenopus (Silurana) tropicalis]
Unigene20724_AGT	44.9853	289.502	PREDICTED: hypothetical protein LOC100160648 [Acyrthosiphon pisum]
Unigene20755_AGT	2053.97	754.135	ACYPI007111 [Acyrthosiphon pisum]
Unigene20756_AGT	704.097	249.897	--
Unigene20804_AGT	35.5819	491.589	--
Unigene2081_AGT	5.88154	31.1898	salivary gland secretion 1 [Drosophila melanogaster] >gi|55380421|gb|AAF50957.4| salivary gland secretion 1 [Drosophila melanogaster]
Unigene20825_AGT	24.0791	10.0852	cytochrome c oxidase subunit III [Acyrthosiphon pisum] >gi|212290751|gb|ACJ23581.1| cytochrome oxidase subunit III [Acyrthosiphon pisum]
Unigene20827_AGT	129.156	44.9589	PREDICTED: putative sodium-coupled neutral amino acid transporter 11-like [Acyrthosiphon pisum]
Unigene20829_AGT	2135.94	239.002	PREDICTED: hypothetical protein LOC100163338 [Acyrthosiphon pisum]
Unigene20830_AGT	341.195	48.6895	--
Unigene20840_AGT	27.5853	224.427	PREDICTED: hypothetical protein LOC100159662 [Acyrthosiphon pisum]
Unigene20844_AGT	2.86021	15.3691	PREDICTED: zinc finger protein Xfin-like [Acyrthosiphon pisum]
Unigene20867_AGT	10.5491	71.4499	--
Unigene20879_AGT	62.1532	21.7403	cathepsin B-1852 [Acyrthosiphon pisum]
Unigene20890_AGT	25.7624	11.5068	PREDICTED: selenium-binding protein 1-B-like [Acyrthosiphon pisum]
Unigene20891_AGT	4.30492	21.0771	--
Unigene20892_AGT	7.8635	43.0034	PREDICTED: hypothetical protein LOC100160448 [Acyrthosiphon pisum]
Unigene20894_AGT	31.0502	9.18514	PREDICTED: hemocytin-like [Acyrthosiphon pisum]
Unigene20925_AGT	1.31921	11.2419	PREDICTED: hypothetical protein LOC100168784 [Acyrthosiphon pisum]
Unigene20932_AGT	63.6751	18.5266	PREDICTED: putative phospholipase B-like 2-like [Acyrthosiphon pisum]
Unigene20970_AGT	1.47373	9.45256	--
Unigene20973_AGT	20.8984	5.45173	PREDICTED: hypothetical protein LOC100165045 isoform 1 [Acyrthosiphon pisum] >gi|328706646|ref|XP_003243161.1| PREDICTED: hypothetical protein LOC100165045 isoform 2 [Acyrthosiphon pisum]
Unigene20979_AGT	60.7813	0.01	PREDICTED: hypothetical protein LOC100574284 [Acyrthosiphon pisum]
Unigene20981_AGT	3.07665	13.5256	PREDICTED: plexin-B-like isoform 2 [Acyrthosiphon pisum] >gi|328723229|ref|XP_003247798.1| PREDICTED: plexin-B-like isoform 3 [Acyrthosiphon pisum]
Unigene21025_AGT	16.7741	4.30656	PREDICTED: facilitated trehalose transporter Tret1-like [Acyrthosiphon pisum]
Unigene21039_AGT	7.30236	2.75575	--
Unigene21046_AGT	50.0552	17.1192	PREDICTED: hypothetical protein LOC100162262 [Acyrthosiphon pisum]
Unigene21090_AGT	1.69947	14.2687	--
Unigene21103_AGT	3.74865	15.2407	PREDICTED: hypothetical protein LOC100161505 [Acyrthosiphon pisum]
Unigene21113_AGT	0.895956	6.03176	PREDICTED: fibronectin type-III domain-containing protein C4orf31-like isoform 4 [Acyrthosiphon pisum]
Unigene2112_AGT	6.812	40.1911	PREDICTED: hypothetical protein LOC100163301 [Acyrthosiphon pisum]
Unigene21137_AGT	9.19636	58.0806	PREDICTED: elongation of very long chain fatty acids protein AAEL008004-like, partial [Acyrthosiphon pisum]
Unigene21144_AGT	17.824	8.29521	PREDICTED: nicotinamide mononucleotide adenylyltransferase 1-like isoform 2 [Acyrthosiphon pisum]
Unigene21157_AGT	1.0601	19.5814	PREDICTED: putative fatty acyl-CoA reductase CG5065-like [Acyrthosiphon pisum]
Unigene21292_AGT	2.52009	10.5142	PREDICTED: cohesin subunit SA-1-like isoform 1 [Acyrthosiphon pisum] >gi|328713368|ref|XP_003245053.1| PREDICTED: cohesin subunit SA-1-like isoform 4 [Acyrthosiphon pisum]
Unigene21304_AGT	2.12892	18.6324	--
Unigene21331_AGT	20.2582	6.41381	PREDICTED: glucose dehydrogenase [acceptor]-like [Acyrthosiphon pisum]
Unigene21340_AGT	5.09978	21.3796	PREDICTED: hypothetical protein LOC100569010 [Acyrthosiphon pisum]
Unigene21356_AGT	83.7043	34.0604	PREDICTED: bacitracin synthase 3-like [Acyrthosiphon pisum]
Unigene21385_AGT	1.36679	136.469	PREDICTED: hypothetical protein LOC100167324 [Acyrthosiphon pisum]
Unigene21390_AGT	22.0709	8.33575	PREDICTED: uncharacterized protein C4orf29 homolog [Acyrthosiphon pisum]
Unigene21393_AGT	1.2779	8.02846	PREDICTED: transcription-associated protein 1-like [Acyrthosiphon pisum]
Unigene21417_AGT	1.7443	10.8006	PREDICTED: hypothetical protein LOC100168132 [Acyrthosiphon pisum]
Unigene21424_AGT	53.3824	21.4239	PDGF- and VEGF-related factor 1-like precursor [Acyrthosiphon pisum] >gi|239787980|dbj|BAH70688.1| ACYPI006308 [Acyrthosiphon pisum]
Unigene21426_AGT	1.29185	6.62369	PREDICTED: RNA-binding protein 45-like [Acyrthosiphon pisum]
Unigene21437_AGT	2.19822	12.9599	PREDICTED: alpha-tocopherol transfer protein-like [Acyrthosiphon pisum]
Unigene21451_AGT	1.27416	11.2923	--
Unigene21454_AGT	19.0883	157.063	PREDICTED: hypothetical protein LOC100167353 [Acyrthosiphon pisum]
Unigene21485_AGT	16.2236	4.86014	PREDICTED: hypothetical protein LOC100165182 [Acyrthosiphon pisum]
Unigene21506_AGT	84.4264	39.4742	PREDICTED: venom carboxylesterase-6-like [Acyrthosiphon pisum]
Unigene21551_AGT	33.771	16.0592	PREDICTED: zinc transporter ZIP1-like [Acyrthosiphon pisum]
Unigene21559_AGT	5.58046	38.7772	PREDICTED: hypothetical protein LOC100574649 [Acyrthosiphon pisum]
Unigene21563_AGT	2.04048	24.7305	PREDICTED: hypothetical protein LOC100163076 [Acyrthosiphon pisum]
Unigene21621_AGT	1.32752	9.69356	PREDICTED: hypothetical protein LOC100572913 [Acyrthosiphon pisum]
Unigene21630_AGT	3.65144	28.822	PREDICTED: protein mab-21-like [Acyrthosiphon pisum]
Unigene21631_AGT	2.41056	15.4097	PREDICTED: protein mab-21-like [Acyrthosiphon pisum]
Unigene21632_AGT	138.216	30.1539	--
Unigene21650_AGT	5.04521	24.4165	PREDICTED: acetyl-coenzyme A transporter 1-like [Acyrthosiphon pisum]
Unigene21671_AGT	99.5283	22.3771	PREDICTED: putative ammonium transporter 1-like isoform 2 [Acyrthosiphon pisum]
Unigene21681_AGT	1.27747	8.36423	PREDICTED: hypothetical protein LOC100161947 [Acyrthosiphon pisum]
Unigene21682_AGT	0.55897	3.79063	PREDICTED: probable kinetochore protein NUF2-like [Acyrthosiphon pisum]
Unigene21683_AGT	5.27616	28.2046	PREDICTED: hypothetical protein LOC100159263 [Acyrthosiphon pisum]
Unigene21691_AGT	1.24449	9.52683	PREDICTED: hypothetical protein LOC100570163 [Acyrthosiphon pisum]
Unigene21697_AGT	11.4361	65.9143	PREDICTED: hypothetical protein LOC100162609 [Acyrthosiphon pisum]
Unigene21722_AGT	34.2229	168.454	uncharacterized protein LOC100569781 precursor [Acyrthosiphon pisum] >gi|239792577|dbj|BAH72616.1| ACYPI31162 [Acyrthosiphon pisum]
Unigene21736_AGT	18.6243	5.91205	PREDICTED: probable multidrug resistance-associated protein lethal(2)03659-like [Acyrthosiphon pisum]
Unigene21741_AGT	3.48297	18.1587	PREDICTED: probable nuclear hormone receptor HR3-like [Acyrthosiphon pisum]
Unigene21745_AGT	705.653	62.4939	uncharacterized protein LOC100162290 precursor [Acyrthosiphon pisum] >gi|239789768|dbj|BAH71486.1| ACYPI003450 [Acyrthosiphon pisum]
Unigene21746_AGT	83.1862	30.1408	steroid dehydrogenase-like [Acyrthosiphon pisum] >gi|239792850|dbj|BAH72718.1| ACYPI001000 [Acyrthosiphon pisum]
Unigene21779_AGT	1.68413	11.562	PREDICTED: hypothetical protein LOC100164242 [Acyrthosiphon pisum]
Unigene21784_AGT	23.7581	4.22383	PREDICTED: uncharacterized protein C6orf105 homolog [Acyrthosiphon pisum]
Unigene21801_AGT	36.3193	17.4916	amino acid transporter [Acyrthosiphon pisum]
Unigene21807_AGT	26.1926	8.64075	PREDICTED: retinol dehydrogenase 11-like isoform 1 [Acyrthosiphon pisum] >gi|328702842|ref|XP_003242022.1| PREDICTED: retinol dehydrogenase 11-like isoform 2 [Acyrthosiphon pisum]
Unigene21818_AGT	9.44982	103.05	ACYPI005632 [Acyrthosiphon pisum]
Unigene21835_AGT	262.522	92.116	PREDICTED: NADPH--cytochrome P450 reductase-like [Acyrthosiphon pisum]
Unigene21900_AGT	6.71534	26.321	PREDICTED: sodium/potassium-transporting ATPase subunit alpha-like isoform 2 [Acyrthosiphon pisum]
Unigene21902_AGT	7.03747	26.1614	PREDICTED: sodium/potassium-transporting ATPase subunit alpha-like isoform 1 [Acyrthosiphon pisum]
Unigene21907_AGT	114.842	13.9333	PREDICTED: hypothetical protein LOC100169049 [Acyrthosiphon pisum]
Unigene21912_AGT	127.145	37.0023	uncharacterized protein LOC100164060 precursor [Acyrthosiphon pisum] >gi|239791267|dbj|BAH72124.1| ACYPI005101 [Acyrthosiphon pisum]
Unigene21918_AGT	11.1891	46.9026	PREDICTED: CD166 antigen-like isoform 1 [Acyrthosiphon pisum] >gi|328697505|ref|XP_003240358.1| PREDICTED: CD166 antigen-like isoform 2 [Acyrthosiphon pisum]
Unigene21928_AGT	4.22022	21.4881	--
Unigene21944_AGT	2.08231	16.9165	PREDICTED: protein bicaudal C homolog 1-like [Acyrthosiphon pisum]
Unigene21971_AGT	3.8804	24.766	PREDICTED: hypothetical protein LOC100161671 [Acyrthosiphon pisum]
Unigene2198_AGT	18.0679	6.11637	PREDICTED: titin-like [Acyrthosiphon pisum]
Unigene21984_AGT	2.34117	19.2826	hypothetical protein PTSG_11713 [Salpingoeca sp. ATCC 50818]
Unigene22024_AGT	27.8007	13.5928	--
Unigene22027_AGT	209.687	83.7406	PREDICTED: hypothetical protein LOC100164792 [Acyrthosiphon pisum]
Unigene22032_AGT	117.318	32.9993	PREDICTED: UPF0364 protein C6orf211 homolog [Acyrthosiphon pisum]
Unigene22064_AGT	22.9278	7.46979	PREDICTED: hypothetical protein LOC100161167 isoform 1 [Acyrthosiphon pisum]
Unigene22075_AGT	7.46449	31.4222	PREDICTED: hypothetical protein LOC100162314 [Acyrthosiphon pisum]
Unigene2211_AGT	6.70091	53.5948	--
Unigene22120_AGT	4.92711	2.41196	cystathionine gamma-lyase isoform 2 [Acyrthosiphon pisum]
Unigene22130_AGT	330.32	112.086	PREDICTED: probable galactose-1-phosphate uridylyltransferase-like [Acyrthosiphon pisum]
Unigene22137_AGT	11.1748	113.348	PREDICTED: class E basic helix-loop-helix protein 22-like [Acyrthosiphon pisum]
Unigene22147_AGT	48.4807	765.935	PREDICTED: hypothetical protein LOC100159968 [Acyrthosiphon pisum]
Unigene22174_AGT	2564.63	849.141	PREDICTED: cytochrome P450 6k1-like [Acyrthosiphon pisum]
Unigene22188_AGT	44.4834	11.1336	PREDICTED: alpha-aminoadipic semialdehyde synthase, mitochondrial-like [Acyrthosiphon pisum]
Unigene22194_AGT	2.2094	18.8779	PREDICTED: cytoplasmic polyadenylation element-binding protein 1-like [Acyrthosiphon pisum]
Unigene22206_AGT	1.67602	71.2973	--
Unigene22210_AGT	15.8657	6.94467	PREDICTED: hypothetical protein LOC100570947 [Acyrthosiphon pisum]
Unigene22218_AGT	0.977662	25.8687	PREDICTED: hypothetical protein LOC100168401 [Acyrthosiphon pisum]
Unigene22222_AGT	12.7939	2.78729	PREDICTED: phenoloxidase subunit A3-like [Acyrthosiphon pisum]
Unigene22231_AGT	457.013	211.06	PREDICTED: esterase FE4-like [Acyrthosiphon pisum]
Unigene22232_AGT	179.472	84.169	PREDICTED: esterase FE4-like [Acyrthosiphon pisum]
Unigene22241_AGT	3.02054	89.3182	PREDICTED: hypothetical protein LOC100167844 [Acyrthosiphon pisum]
Unigene22264_AGT	1.61312	58.7134	PREDICTED: hypothetical protein LOC100164203 [Acyrthosiphon pisum]
Unigene2228_AGT	15.8376	277.842	PREDICTED: hypothetical protein LOC100168549 [Acyrthosiphon pisum]
Unigene22283_AGT	1.7222	7.85104	PREDICTED: SPARC-related modular calcium-binding protein 2-like [Acyrthosiphon pisum]
Unigene22293_AGT	16.8135	192.942	PREDICTED: hypothetical protein LOC100573940 [Acyrthosiphon pisum]
Unigene22299_AGT	0.896242	25.2342	PREDICTED: hypothetical protein LOC100160092 [Acyrthosiphon pisum]
Unigene2231_AGT	58.8157	15.7481	PREDICTED: arrestin homolog [Acyrthosiphon pisum]
Unigene22312_AGT	646.15	3158.84	PREDICTED: hypothetical protein LOC100166325 [Acyrthosiphon pisum] >gi|328713603|ref|XP_003245129.1| PREDICTED: hypothetical protein LOC100166325 [Acyrthosiphon pisum]
Unigene22313_AGT	147.212	624.725	--
Unigene22338_AGT	70.7904	34.6845	PREDICTED: sodium-coupled monocarboxylate transporter 2-like [Acyrthosiphon pisum]
Unigene22345_AGT	22.4895	3.60313	PREDICTED: hypothetical protein LOC100575718 [Acyrthosiphon pisum]
Unigene22350_AGT	1.95566	19.0764	GA28529 [Drosophila pseudoobscura pseudoobscura] >gi|198151050|gb|EDY74034.1| GA28529 [Drosophila pseudoobscura pseudoobscura]
Unigene22351_AGT	1.71939	12.7317	PREDICTED: hypothetical protein LOC100573082, partial [Acyrthosiphon pisum]
Unigene22352_AGT	5.73477	24.2687	uncharacterized protein LOC100163924 [Acyrthosiphon pisum] >gi|239791042|dbj|BAH72038.1| ACYPI004974 [Acyrthosiphon pisum]
Unigene22368_AGT	235.582	73.2607	PREDICTED: inositol oxygenase-like [Acyrthosiphon pisum]
Unigene22373_AGT	12.8238	143.265	PREDICTED: clavesin-1-like [Acyrthosiphon pisum]
Unigene22397_AGT	28.4671	738.692	PREDICTED: hypothetical protein LOC100165583 [Acyrthosiphon pisum]
Unigene22398_AGT	58.2935	923.404	--
Unigene22464_AGT	2.89085	20.8446	PREDICTED: protein slit-like [Acyrthosiphon pisum]
Unigene22465_AGT	5.56077	36.3713	PREDICTED: protein slit-like [Acyrthosiphon pisum]
Unigene2247_AGT	0.938328	62.756	PREDICTED: hypothetical protein LOC100158963 [Acyrthosiphon pisum]
Unigene22473_AGT	28.791	7.24559	--
Unigene22475_AGT	117.786	31.9413	PREDICTED: hypothetical protein LOC100163240 [Acyrthosiphon pisum]
Unigene22476_AGT	20.988	7.16546	PREDICTED: hypothetical protein LOC100568743 [Acyrthosiphon pisum]
Unigene2249_AGT	3.96656	14.8177	PREDICTED: sodium/hydrogen exchanger-like domain-containing protein 1-like isoform 1 [Acyrthosiphon pisum]
Unigene22507_AGT	0.693191	18.9663	hypothetical protein PTSG_12077 [Salpingoeca sp. ATCC 50818]
Unigene22509_AGT	340.002	150.317	aminopeptidase N 4 [Aphis glycines]
Unigene22513_AGT	7.51058	57.4872	PREDICTED: RGM domain family member B-like [Acyrthosiphon pisum]
Unigene22515_AGT	40.8288	17.8205	--
Unigene22516_AGT	29.1833	12.2084	PREDICTED: hypothetical protein LOC100169366 [Acyrthosiphon pisum]
Unigene2256_AGT	4.57744	19.1171	--
Unigene22564_AGT	3.34902	114.444	PREDICTED: hypothetical protein LOC100161882 [Acyrthosiphon pisum]
Unigene22570_AGT	0.564048	10.9324	PREDICTED: abnormal spindle-like microcephaly-associated protein homolog [Acyrthosiphon pisum]
Unigene22573_AGT	8.55603	46.9415	--
Unigene22590_AGT	13.6186	76.994	PREDICTED: zinc finger protein 238-like [Acyrthosiphon pisum]
Unigene22593_AGT	151.152	23.5749	PREDICTED: lipase 1-like [Acyrthosiphon pisum]
Unigene22605_AGT	68.787	10.6319	PREDICTED: opsin, ultraviolet-sensitive-like [Acyrthosiphon pisum]
Unigene22628_AGT	53.8351	9.86387	PREDICTED: cytochrome P450 4C1-like [Acyrthosiphon pisum]
Unigene22651_AGT	7.84229	75.9644	--
Unigene22661_AGT	3.12677	27.5035	PREDICTED: hypothetical protein LOC100161920 [Acyrthosiphon pisum]
Unigene22674_AGT	4.77205	27.7531	PREDICTED: hypothetical protein LOC100570853 [Acyrthosiphon pisum]
Unigene22677_AGT	18.2741	67.5944	PREDICTED: zinc finger SWIM domain-containing protein KIAA0913-like [Acyrthosiphon pisum]
Unigene22702_AGT	3.41597	20.9743	PREDICTED: putative fatty acyl-CoA reductase CG5065-like [Acyrthosiphon pisum]
Unigene22709_AGT	10.3271	75.3349	PREDICTED: hypothetical protein LOC100165452 [Acyrthosiphon pisum]
Unigene22744_AGT	452.849	213.505	PREDICTED: esterase FE4-like isoform 1 [Acyrthosiphon pisum] >gi|328721620|ref|XP_003247358.1| PREDICTED: esterase FE4-like isoform 2 [Acyrthosiphon pisum] >gi|328721622|ref|XP_003247359.1| PREDICTED: esterase FE4-like isoform 3 [Acyrthosiphon pisum]
Unigene22801_AGT	2.44013	16.297	PREDICTED: lymphokine-activated killer T-cell-originated protein kinase-like [Acyrthosiphon pisum]
Unigene2285_AGT	5.545	44.4428	PREDICTED: hypothetical protein LOC100165521 [Acyrthosiphon pisum]
Unigene22854_AGT	9.21032	160.52	PREDICTED: hypothetical protein LOC100162025 [Acyrthosiphon pisum]
Unigene22894_AGT	120.433	55.7459	PREDICTED: cytochrome P450 18a1-like [Acyrthosiphon pisum]
Unigene22918_AGT	83.1604	41.3886	PREDICTED: integral membrane protein GPR155-like [Acyrthosiphon pisum]
Unigene22922_AGT	496.107	174.797	--
Unigene22923_AGT	69.8741	24.4055	--
Unigene2294_AGT	11.1875	3.86888	PREDICTED: hypothetical protein LOC100571496 [Acyrthosiphon pisum]
Unigene23089_AGT	1.76363	48.7054	PREDICTED: hypothetical protein LOC100164343 [Acyrthosiphon pisum]
Unigene23090_AGT	3.06446	17.819	protamine 2 [Bos taurus]
Unigene23133_AGT	224.582	55.0746	PREDICTED: acetylcholine receptor subunit alpha-type acr-16-like [Acyrthosiphon pisum]
Unigene23146_AGT	3.66312	28.5085	PREDICTED: UDP-glucuronosyltransferase 1-9-like isoform 1 [Acyrthosiphon pisum] >gi|328719522|ref|XP_003246783.1| PREDICTED: UDP-glucuronosyltransferase 1-9-like isoform 2 [Acyrthosiphon pisum] >gi|328719524|ref|XP_003246784.1| PREDICTED: UDP-glucuronosyl
Unigene23149_AGT	4.01476	16.6549	PREDICTED: probable ATP-dependent RNA helicase DDX5-like [Acyrthosiphon pisum]
Unigene23150_AGT	1.04611	18.26	PREDICTED: hypothetical protein LOC100114879 [Nasonia vitripennis]
Unigene23151_AGT	5.67234	32.922	PREDICTED: cyclin-dependent kinase 2-like [Acyrthosiphon pisum]
Unigene23152_AGT	52.7579	21.0621	--
Unigene23153_AGT	72.8575	27.5141	--
Unigene23154_AGT	32.1542	12.7931	--
Unigene23167_AGT	94.3141	42.9812	PREDICTED: toll-like receptor 13-like [Acyrthosiphon pisum]
Unigene23176_AGT	6.93581	33.985	PREDICTED: protein still life, isoform SIF type 1-like isoform 4 [Acyrthosiphon pisum]
Unigene23191_AGT	19.7889	3139.04	osiris 6-like precursor [Acyrthosiphon pisum] >gi|239792779|dbj|BAH72689.1| ACYPI000840 [Acyrthosiphon pisum]
Unigene23221_AGT	8.3038	81.3128	PREDICTED: hypothetical protein LOC100574872 isoform 2 [Acyrthosiphon pisum]
Unigene23222_AGT	8.601	69.0903	PREDICTED: hypothetical protein LOC100574872 isoform 1 [Acyrthosiphon pisum]
Unigene23234_AGT	500.799	162.285	--
Unigene23269_AGT	12.8763	5.83705	--
Unigene23277_AGT	64.3582	16.2836	long-wavelength like opsin [Megoura viciae]
Unigene23291_AGT	26.4023	10.0705	PREDICTED: ecdysone 20-monooxygenase-like [Acyrthosiphon pisum]
Unigene23297_AGT	112.13	35.2996	PREDICTED: hypothetical protein LOC100164494 [Acyrthosiphon pisum]
Unigene23332_AGT	2.88828	11.5106	PREDICTED: cyclic nucleotide-gated cation channel alpha-3-like [Acyrthosiphon pisum]
Unigene23347_AGT	11.2281	46.9112	--
Unigene23348_AGT	22.8298	118.468	PREDICTED: transcriptional activator GLI3-like isoform 1 [Acyrthosiphon pisum] >gi|328710673|ref|XP_003244330.1| PREDICTED: transcriptional activator GLI3-like isoform 2 [Acyrthosiphon pisum]
Unigene23371_AGT	11.0353	2.91356	PREDICTED: major facilitator superfamily domain-containing protein 6-like isoform 1 [Acyrthosiphon pisum]
Unigene23378_AGT	2.08795	27.5944	ACYPI004215 [Acyrthosiphon pisum]
Unigene23386_AGT	1.38311	7.43456	PREDICTED: interferon-inducible double stranded RNA-dependent protein kinase activator A-like isoform 4 [Acyrthosiphon pisum]
Unigene23402_AGT	2.35919	11.5239	PREDICTED: hypothetical protein LOC100163211 isoform 1 [Acyrthosiphon pisum] >gi|328706950|ref|XP_003243251.1| PREDICTED: hypothetical protein LOC100163211 isoform 2 [Acyrthosiphon pisum]
Unigene23404_AGT	2.19654	33.8531	PREDICTED: neurogenic locus Notch protein-like [Acyrthosiphon pisum]
Unigene23414_AGT	10.5705	92.902	--
Unigene23428_AGT	3.51333	64.0427	PREDICTED: hypothetical protein LOC100570619 [Acyrthosiphon pisum]
Unigene2344_AGT	6.82882	424.285	cuticular protein 48 [Acyrthosiphon pisum]
Unigene23446_AGT	2.10915	10.7254	PREDICTED: s-phase kinase-associated protein 2-like [Acyrthosiphon pisum]
Unigene23470_AGT	22.7023	10.6718	PREDICTED: 2-oxoisovalerate dehydrogenase subunit alpha, mitochondrial-like [Acyrthosiphon pisum]
Unigene23477_AGT	10.0826	99.8586	PREDICTED: hypothetical protein LOC100168537 [Acyrthosiphon pisum]
Unigene23493_AGT	2.83054	27.2555	PREDICTED: pancreatic triacylglycerol lipase-like [Acyrthosiphon pisum]
Unigene23520_AGT	0.812637	11.5849	--
Unigene23527_AGT	23.9003	3.27136	PREDICTED: serine/threonine-protein kinase NIM1-like isoform 1 [Acyrthosiphon pisum]
Unigene23551_AGT	6.20015	25.0734	PREDICTED: limkain-b1-like isoform 2 [Acyrthosiphon pisum]
Unigene23557_AGT	8.04084	48.8092	--
Unigene23582_AGT	246.542	92.0927	cathepsin F isoform 2 precursor [Acyrthosiphon pisum]
Unigene23584_AGT	111.874	29.1185	cathepsin F isoform 3 precursor [Acyrthosiphon pisum]
Unigene23589_AGT	45.7569	17.9407	PREDICTED: glucose dehydrogenase [acceptor]-like [Acyrthosiphon pisum]
Unigene23603_AGT	11.5471	186.863	PREDICTED: hypothetical protein LOC100575359 [Acyrthosiphon pisum]
Unigene23646_AGT	1.25933	12.6512	PREDICTED: hypothetical protein LOC100168377 [Acyrthosiphon pisum]
Unigene23674_AGT	250.555	991.568	PREDICTED: hypothetical protein LOC100169357 isoform 1 [Acyrthosiphon pisum]
Unigene23687_AGT	1.35326	10.6011	--
Unigene23697_AGT	3.50765	1.60433	PREDICTED: protein goliath-like isoform 1 [Acyrthosiphon pisum]
Unigene23713_AGT	320.446	93.4335	PREDICTED: glycogen phosphorylase-like isoform 1 [Acyrthosiphon pisum]
Unigene23718_AGT	395.428	178.875	cathepsin B-912 precursor [Acyrthosiphon pisum]
Unigene23737_AGT	34.3335	6.96543	PREDICTED: hypothetical protein LOC100168183 [Acyrthosiphon pisum]
Unigene23745_AGT	977.939	249.083	PREDICTED: cytochrome P450 6a2-like [Acyrthosiphon pisum]
Unigene23747_AGT	29.7114	13.1473	PREDICTED: phospholipase DDHD2-like [Acyrthosiphon pisum]
Unigene23790_AGT	2.48501	23.2646	PREDICTED: hypothetical protein LOC100164522 [Acyrthosiphon pisum]
Unigene23834_AGT	2.22909	11.0595	PREDICTED: hypothetical protein LOC100573692 isoform 1 [Acyrthosiphon pisum] >gi|328716970|ref|XP_003246088.1| PREDICTED: hypothetical protein LOC100573692 isoform 2 [Acyrthosiphon pisum]
Unigene23843_AGT	2.47806	44.194	PREDICTED: putative fatty acyl-CoA reductase CG5065-like isoform 1 [Acyrthosiphon pisum] >gi|328724644|ref|XP_003248209.1| PREDICTED: putative fatty acyl-CoA reductase CG5065-like isoform 2 [Acyrthosiphon pisum]
Unigene23864_AGT	49.2229	21.4113	alkaline phosphatase 2 [Aphis glycines]
Unigene23884_AGT	1448.13	558.856	imaginal disk growth factor precursor [Acyrthosiphon pisum]
Unigene23903_AGT	1.84072	14.6409	PREDICTED: hypothetical protein LOC100572019 [Acyrthosiphon pisum]
Unigene23930_AGT	1.16948	6.82797	PREDICTED: hypothetical protein LOC100160772 [Acyrthosiphon pisum]
Unigene23938_AGT	0.43807	4.79234	PREDICTED: WD repeat and HMG-box DNA-binding protein 1-like [Acyrthosiphon pisum]
Unigene23953_AGT	2.26946	23.0762	PREDICTED: zinc finger protein ZIC 3-like [Acyrthosiphon pisum]
Unigene23961_AGT	8.82167	44.3684	--
Unigene23962_AGT	11.9743	66.5237	uncharacterized protein LOC100163009 [Acyrthosiphon pisum] >gi|239793615|dbj|BAH72916.1| ACYPI004125 [Acyrthosiphon pisum] >gi|239793617|dbj|BAH72917.1| ACYPI004125 [Acyrthosiphon pisum]
Unigene24007_AGT	78.9346	23.8915	--
Unigene24008_AGT	103.006	27.8763	PREDICTED: lysosomal alpha-mannosidase-like [Acyrthosiphon pisum]
Unigene24036_AGT	5.08176	1.86718	PREDICTED: e3 ubiquitin-protein ligase IAP-3-like [Acyrthosiphon pisum]
Unigene24039_AGT	81.6595	25.8938	PREDICTED: hypothetical protein LOC100164352 [Acyrthosiphon pisum]
Unigene24041_AGT	26.0667	12.942	PREDICTED: vesicular glutamate transporter 1-like [Acyrthosiphon pisum]
Unigene24063_AGT	0.177411	3.97938	PREDICTED: serine protease nudel-like [Bombus impatiens]
Unigene24064_AGT	0.144324	3.01494	PREDICTED: hypothetical protein LOC100168823 [Acyrthosiphon pisum]
Unigene24103_AGT	5.88205	61.3237	PREDICTED: hypothetical protein LOC100158946 [Acyrthosiphon pisum]
Unigene24133_AGT	5.96033	23.3782	PREDICTED: hypothetical protein LOC100167572 [Acyrthosiphon pisum]
Unigene24165_AGT	6.90161	91.3852	PREDICTED: hypothetical protein LOC100163601 [Acyrthosiphon pisum]
Unigene24170_AGT	3.31027	20.9541	PREDICTED: hypothetical protein LOC100570926 [Acyrthosiphon pisum]
Unigene24171_AGT	0.629281	7.83354	--
Unigene24196_AGT	25.2495	100.912	PREDICTED: axin-related protein-like [Acyrthosiphon pisum]
Unigene24198_AGT	3.26918	15.9619	PREDICTED: uncharacterized protein LOC100939189, partial [Pongo abelii]
Unigene242_AGT	49.7549	20.7698	uncharacterized protein LOC100165320 [Acyrthosiphon pisum] >gi|239799289|dbj|BAH70573.1| ACYPI006277 [Acyrthosiphon pisum]
Unigene24215_AGT	0.863195	9.4988	PREDICTED: peroxidasin-like [Acyrthosiphon pisum]
Unigene24225_AGT	55.2712	14.9689	pyrroline-5-carboxylate reductase 3-like [Acyrthosiphon pisum] >gi|239787990|dbj|BAH70693.1| ACYPI002263 [Acyrthosiphon pisum]
Unigene24239_AGT	31.7772	15.5435	PREDICTED: low affinity cationic amino acid transporter 2-like [Acyrthosiphon pisum]
Unigene24247_AGT	9.2603	111.653	--
Unigene24267_AGT	5.03004	51.1744	PREDICTED: hypothetical protein LOC100162252 [Acyrthosiphon pisum]
Unigene24294_AGT	27.0795	12.16	PREDICTED: DDB1- and CUL4-associated factor 6-like [Acyrthosiphon pisum]
Unigene24325_AGT	40.1978	182.785	--
Unigene24328_AGT	1.79754	143.493	PREDICTED: hypothetical protein LOC100167687 [Acyrthosiphon pisum]
Unigene24330_AGT	3.20108	37.5691	--
Unigene24331_AGT	1.64532	28.1759	--
Unigene24347_AGT	287.954	53.7939	peroxidasin [Tribolium castaneum]
Unigene24348_AGT	140.399	23.5912	--
Unigene24349_AGT	94.9269	15.4048	PREDICTED: peroxidasin homolog isoform 3 [Acyrthosiphon pisum]
Unigene24361_AGT	4.07979	30.6697	PREDICTED: hypothetical protein LOC100158785 [Acyrthosiphon pisum]
Unigene24366_AGT	4.6925	22.6033	PREDICTED: zinc finger protein 235-like [Acyrthosiphon pisum]
Unigene24378_AGT	5.86036	27.8784	--
Unigene24381_AGT	4.14615	42.8958	PREDICTED: collagen alpha-2(I) chain-like [Acyrthosiphon pisum]
Unigene24387_AGT	134.216	32.2748	PREDICTED: hypothetical protein LOC100569596 [Acyrthosiphon pisum]
Unigene24390_AGT	112.327	39.5063	PREDICTED: hypothetical protein LOC100167751 [Acyrthosiphon pisum]
Unigene24429_AGT	0.534911	8.73228	--
Unigene24443_AGT	3.7908	18.435	PREDICTED: transformation/transcription domain-associated protein-like [Acyrthosiphon pisum]
Unigene24456_AGT	2.15504	10.5392	PREDICTED: peptide transporter family 1-like isoform 2 [Acyrthosiphon pisum]
Unigene24464_AGT	0.623141	16.9122	PREDICTED: peroxidasin-like [Acyrthosiphon pisum]
Unigene24478_AGT	0.872401	9.41446	PREDICTED: serine/threonine-protein kinase 6-A-like [Acyrthosiphon pisum]
Unigene24552_AGT	21.8535	109.611	--
Unigene24553_AGT	16.0179	95.702	PREDICTED: slit homolog 2 protein-like isoform 1 [Acyrthosiphon pisum] >gi|328726596|ref|XP_003248960.1| PREDICTED: slit homolog 2 protein-like isoform 2 [Acyrthosiphon pisum]
Unigene24554_AGT	17.0705	90.7873	--
Unigene24594_AGT	100.679	49.3591	PREDICTED: serine proteinase stubble-like [Acyrthosiphon pisum]
Unigene24597_AGT	4.54657	18.9073	uncharacterized protein LOC100163990 precursor [Acyrthosiphon pisum] >gi|239792694|dbj|BAH72658.1| ACYPI005037 [Acyrthosiphon pisum]
Unigene24601_AGT	5.23935	23.4142	--
Unigene2461_AGT	2.10704	29.5803	--
Unigene24619_AGT	243.883	63.1845	PREDICTED: thiamine transporter 2-like isoform 2 [Acyrthosiphon pisum]
Unigene24620_AGT	136.613	50.2377	PREDICTED: thiamine transporter 2-like isoform 3 [Acyrthosiphon pisum]
Unigene24621_AGT	44.2206	10.4408	--
Unigene24631_AGT	10.1293	42.2429	PREDICTED: tyrosine-protein phosphatase Lar-like isoform 1 [Acyrthosiphon pisum]
Unigene24633_AGT	12.4833	52.6886	PREDICTED: tyrosine-protein phosphatase Lar-like isoform 2 [Acyrthosiphon pisum]
Unigene24644_AGT	45.2863	17.0794	unnamed protein product, partial [Leishmania mexicana MHOM/GT/2001/U1103] >gi|356491463|emb|CBZ40972.1| unnamed protein product, partial [Leishmania mexicana MHOM/GT/2001/U1103]
Unigene24675_AGT	1.50618	27.2755	PREDICTED: hypothetical protein LOC100159694 [Acyrthosiphon pisum]
Unigene24682_AGT	18.6626	90.6926	PREDICTED: hypothetical protein LOC100165557 [Acyrthosiphon pisum]
Unigene24685_AGT	2.58367	161.389	PREDICTED: hypothetical protein LOC100163324 [Acyrthosiphon pisum]
Unigene24732_AGT	4.63514	39.8911	--
Unigene24733_AGT	11.1123	75.1646	PREDICTED: hypothetical protein LOC100158899 [Acyrthosiphon pisum]
Unigene24736_AGT	2.37124	10.0473	PREDICTED: hypothetical protein LOC100575168 [Acyrthosiphon pisum]
Unigene24749_AGT	1.63813	13.0535	PREDICTED: solute carrier organic anion transporter family member 1C1-like [Acyrthosiphon pisum]
Unigene24756_AGT	28.1028	10.6821	--
Unigene24758_AGT	30.7616	15.1854	PREDICTED: sodium- and chloride-dependent GABA transporter ine-like [Acyrthosiphon pisum]
Unigene24781_AGT	1.18027	7.48738	PREDICTED: g1/S-specific cyclin-E-like isoform 1 [Acyrthosiphon pisum] >gi|328697040|ref|XP_003240217.1| PREDICTED: g1/S-specific cyclin-E-like isoform 2 [Acyrthosiphon pisum]
Unigene24852_AGT	3.13434	15.7354	PREDICTED: roundabout homolog 2-like [Acyrthosiphon pisum]
Unigene24869_AGT	7.99666	32.336	PREDICTED: hypothetical protein LOC100162489 [Acyrthosiphon pisum]
Unigene24900_AGT	131.642	18.152	PREDICTED: protein phosphatase PHLPP-like protein-like [Acyrthosiphon pisum]
Unigene24903_AGT	4.49065	37.5012	PREDICTED: neural-cadherin-like [Acyrthosiphon pisum]
Unigene24957_AGT	1.57059	8.68185	PREDICTED: hypothetical protein LOC100160809 [Acyrthosiphon pisum]
Unigene25007_AGT	0.620546	8.09924	PREDICTED: DNA mismatch repair protein Msh6-like [Acyrthosiphon pisum]
Unigene2501_AGT	15.7972	201.017	PREDICTED: hypothetical protein LOC100147904 [Danio rerio]
Unigene25058_AGT	32.9023	15.6552	PREDICTED: gonadotropin-releasing hormone II receptor-like isoform 1 [Acyrthosiphon pisum] >gi|328716447|ref|XP_003245942.1| PREDICTED: gonadotropin-releasing hormone II receptor-like isoform 3 [Acyrthosiphon pisum]
Unigene25061_AGT	2.95925	46.3409	--
Unigene25071_AGT	2.65091	28.6752	PREDICTED: lipase member H-B-like isoform 1 [Acyrthosiphon pisum]
Unigene25088_AGT	70.8558	33.2438	PREDICTED: facilitated trehalose transporter Tret1-like [Acyrthosiphon pisum]
Unigene251_AGT	6.94102	281.809	PREDICTED: hypothetical protein LOC100166173 [Acyrthosiphon pisum]
Unigene2510_AGT	87.9325	38.6694	PREDICTED: division abnormally delayed protein-like [Acyrthosiphon pisum]
Unigene25117_AGT	7.23991	28.9107	PREDICTED: longitudinals lacking protein, isoforms A/B/D/L-like [Acyrthosiphon pisum]
Unigene25137_AGT	109.892	51.8862	PREDICTED: acyl-CoA synthetase family member 2, mitochondrial-like [Acyrthosiphon pisum]
Unigene25149_AGT	5.05513	22.815	PREDICTED: transcription factor E2F2-like isoform 1 [Acyrthosiphon pisum] >gi|328708305|ref|XP_003243650.1| PREDICTED: transcription factor E2F2-like isoform 2 [Acyrthosiphon pisum]
Unigene25151_AGT	10.433	49.3719	PREDICTED: transcription factor E2F2-like isoform 3 [Acyrthosiphon pisum]
Unigene25169_AGT	0.649079	6.73013	PREDICTED: rho GTPase-activating protein 19-like isoform 2 [Acyrthosiphon pisum]
Unigene25172_AGT	0.653112	8.89508	PREDICTED: rho GTPase-activating protein 19-like isoform 1 [Acyrthosiphon pisum]
Unigene25180_AGT	0.49279	48.1041	PREDICTED: hypothetical protein LOC100163285 [Acyrthosiphon pisum]
Unigene25187_AGT	46.4899	11.7478	--
Unigene25188_AGT	69.7955	19.3553	PREDICTED: cation transport regulator-like protein 1-like [Acyrthosiphon pisum]
Unigene2524_AGT	13.3808	4.83543	ACYPI54654 [Acyrthosiphon pisum]
Unigene25246_AGT	10.1809	55.7973	PREDICTED: innexin inx1-like [Acyrthosiphon pisum]
Unigene2526_AGT	5.64487	2.21098	PREDICTED: hypothetical protein LOC100569723 [Acyrthosiphon pisum]
Unigene2527_AGT	1.15582	16.2216	--
Unigene25307_AGT	24.5957	263.348	RR1 cuticle protein 5 [Acyrthosiphon pisum]
Unigene25319_AGT	1.13442	30.7158	PREDICTED: cyclin-A2-like [Acyrthosiphon pisum]
Unigene25326_AGT	16.1719	64.9712	PREDICTED: hypothetical protein LOC100161988 isoform 2 [Acyrthosiphon pisum]
Unigene25333_AGT	0.01	6.19649	--
Unigene25349_AGT	16.0177	208.464	cuticular protein 58 precursor [Acyrthosiphon pisum] >gi|239792554|dbj|BAH72607.1| ACYPI003073 [Acyrthosiphon pisum]
Unigene25350_AGT	19.5984	224.783	--
Unigene25351_AGT	10.9277	128.76	--
Unigene25355_AGT	6.04503	33.3294	PREDICTED: probable G-protein coupled receptor Mth-like 1-like [Acyrthosiphon pisum]
Unigene25408_AGT	5.02821	21.0283	PREDICTED: SLIT-ROBO Rho GTPase-activating protein 1-like [Acyrthosiphon pisum]
Unigene25471_AGT	94.2801	8.76222	cathepsin B precursor [Acyrthosiphon pisum]
Unigene25473_AGT	127.507	56.6227	PREDICTED: hypothetical protein LOC100158702 [Acyrthosiphon pisum]
Unigene25476_AGT	6.5439	808.106	PREDICTED: hypothetical protein LOC100169409 [Acyrthosiphon pisum]
Unigene25483_AGT	0.82326	9.92978	PREDICTED: hypothetical protein LOC100573971 [Acyrthosiphon pisum]
Unigene25491_AGT	4.61203	55.018	PREDICTED: LOW QUALITY PROTEIN: myosin-Va [Acyrthosiphon pisum]
Unigene25493_AGT	1.38054	14.185	PREDICTED: hypothetical protein LOC100160802 [Acyrthosiphon pisum]
Unigene2550_AGT	13.4172	6.46008	PREDICTED: argininosuccinate synthase-like [Bombus impatiens]
Unigene25502_AGT	2.52231	19.9286	PREDICTED: DNA replication licensing factor MCM4-like [Acyrthosiphon pisum]
Unigene25549_AGT	71.8247	27.8714	PREDICTED: protein takeout-like [Acyrthosiphon pisum]
Unigene25550_AGT	256.098	90.8311	PREDICTED: circadian clock-controlled protein-like [Acyrthosiphon pisum]
Unigene25571_AGT	1.31009	29.2623	PREDICTED: hypothetical protein LOC100573770 isoform 1 [Acyrthosiphon pisum] >gi|328705959|ref|XP_003242956.1| PREDICTED: hypothetical protein LOC100573770 isoform 2 [Acyrthosiphon pisum]
Unigene25642_AGT	3.73441	18.0735	PREDICTED: aminopeptidase N-like [Acyrthosiphon pisum]
Unigene25643_AGT	6.13397	27.9045	PREDICTED: aminopeptidase N-like [Acyrthosiphon pisum]
Unigene25662_AGT	6.91312	38.0922	--
Unigene25664_AGT	24.5429	10.6197	--
Unigene25675_AGT	4.87283	31.5865	PREDICTED: hypothetical protein LOC100167833 [Acyrthosiphon pisum]
Unigene25719_AGT	3.73778	32.026	--
Unigene25741_AGT	45.6352	19.7695	PREDICTED: neutral ceramidase-like [Acyrthosiphon pisum]
Unigene25752_AGT	1.68438	22.035	PREDICTED: SEC14 domain and spectrin repeat-containing protein 1-like [Acyrthosiphon pisum]
Unigene25775_AGT	0.349346	4.85373	PREDICTED: kinesin-like protein KIF20A-like [Acyrthosiphon pisum]
Unigene25780_AGT	6.50982	49.632	PREDICTED: protein regulator of cytokinesis 1-like [Acyrthosiphon pisum]
Unigene25809_AGT	3.00402	18.6087	PREDICTED: hypothetical protein LOC100165312 [Acyrthosiphon pisum]
Unigene25814_AGT	40.7434	8.72876	arylalkylamine N-acetyltransferase-like [Acyrthosiphon pisum] >gi|239788234|dbj|BAH70805.1| ACYPI000655 [Acyrthosiphon pisum]
Unigene25815_AGT	10.1051	40.8795	--
Unigene25828_AGT	12.5767	114.721	PREDICTED: hypothetical protein LOC100161337 [Acyrthosiphon pisum]
Unigene25838_AGT	31.6225	13.4516	ACYPI009208 [Acyrthosiphon pisum]
Unigene25851_AGT	129.235	19.3176	PREDICTED: lipase 3-like isoform 1 [Acyrthosiphon pisum] >gi|328719668|ref|XP_003246826.1| PREDICTED: lipase 3-like isoform 2 [Acyrthosiphon pisum]
Unigene25885_AGT	11.5312	3.71875	hypothetical protein DAPPUDRAFT_114911 [Daphnia pulex]
Unigene25924_AGT	1.68383	9.32472	PREDICTED: hypothetical protein LOC100570445 [Acyrthosiphon pisum]
Unigene25941_AGT	1.94905	11.6789	PREDICTED: hypothetical protein LOC100167373 [Acyrthosiphon pisum]
Unigene25998_AGT	93.5498	40.2074	--
Unigene26_AGT	2.86864	20.4139	vitelline envelope zona pellucida domain protein 14 [Haliotis rufescens]
Unigene26000_AGT	158.044	75.7279	uncharacterized protein LOC100167075 precursor [Acyrthosiphon pisum]
Unigene26001_AGT	11.5357	5.47715	PREDICTED: beta-galactosidase-like [Acyrthosiphon pisum]
Unigene26005_AGT	109.583	28.5295	PREDICTED: spondin-1-like [Acyrthosiphon pisum]
Unigene26034_AGT	7.10769	30.3509	PREDICTED: discoidin domain-containing receptor 2-like isoform 2 [Acyrthosiphon pisum] >gi|328724023|ref|XP_001946164.2| PREDICTED: discoidin domain-containing receptor 2-like isoform 1 [Acyrthosiphon pisum]
Unigene26038_AGT	2.53632	17.9706	PREDICTED: ATP-binding cassette sub-family G member 8-like isoform 1 [Acyrthosiphon pisum] >gi|328718493|ref|XP_003246499.1| PREDICTED: ATP-binding cassette sub-family G member 8-like isoform 2 [Acyrthosiphon pisum]
Unigene2604_AGT	2.20633	23.6653	suppressor of variegation 3-9 [Acyrthosiphon pisum]
Unigene26054_AGT	4.92625	28.8519	PREDICTED: endoplasmic reticulum aminopeptidase 2-like [Acyrthosiphon pisum]
Unigene26089_AGT	4.45733	21.4508	PREDICTED: BMP-binding endothelial regulator protein-like [Acyrthosiphon pisum]
Unigene26110_AGT	10.6098	4.82878	PREDICTED: hypothetical protein LOC100169066 [Acyrthosiphon pisum]
Unigene26122_AGT	46.5259	18.4622	PREDICTED: lipase 3-like [Acyrthosiphon pisum]
Unigene2618_AGT	52.6241	22.5732	--
Unigene26180_AGT	8.04923	28.9146	PREDICTED: hypothetical protein LOC100167009 [Acyrthosiphon pisum]
Unigene26209_AGT	103.474	37.2444	PREDICTED: probable maltase L-like [Acyrthosiphon pisum]
Unigene26211_AGT	0.876622	7.34047	--
Unigene26212_AGT	2.8969	14.7128	PREDICTED: hypothetical protein LOC100166088 isoform 1 [Acyrthosiphon pisum]
Unigene2622_AGT	32.6779	15.7807	PREDICTED: hypothetical protein LOC100572954 [Acyrthosiphon pisum]
Unigene26224_AGT	1.85951	32.3776	PREDICTED: hypothetical protein LOC100169018 [Acyrthosiphon pisum]
Unigene26241_AGT	41.9168	13.1942	--
Unigene26244_AGT	0.788668	12.8083	PREDICTED: hypothetical protein LOC100164906 [Acyrthosiphon pisum]
Unigene2625_AGT	0.700708	5.57409	PREDICTED: transmembrane and TPR repeat-containing protein 4-like [Acyrthosiphon pisum]
Unigene26265_AGT	3.69237	31.6824	PREDICTED: glucose dehydrogenase [acceptor]-like [Acyrthosiphon pisum]
Unigene26275_AGT	12.8331	82.4881	PREDICTED: hypothetical protein LOC100158905 [Acyrthosiphon pisum]
Unigene26277_AGT	7.04516	57.3407	PREDICTED: hypothetical protein LOC100169224 [Acyrthosiphon pisum]
Unigene26287_AGT	2.12489	12.8493	PREDICTED: protocadherin Fat 4-like [Acyrthosiphon pisum]
Unigene263_AGT	1.06096	11.453	PREDICTED: homeobox protein homothorax-like [Acyrthosiphon pisum]
Unigene26301_AGT	9.04213	115.391	cuticular protein 30 precursor [Acyrthosiphon pisum]
Unigene26302_AGT	14.2305	227.381	cuticular protein 36 [Acyrthosiphon pisum]
Unigene2634_AGT	7.7107	41.1923	PREDICTED: hypothetical protein LOC100160338 [Acyrthosiphon pisum]
Unigene26353_AGT	6.52362	51.6614	--
Unigene26354_AGT	3.08003	22.1882	--
Unigene26404_AGT	15.5284	81.7878	PREDICTED: hypothetical protein LOC100169433 [Acyrthosiphon pisum]
Unigene26420_AGT	8.87249	37.1291	PREDICTED: netrin-1-like [Acyrthosiphon pisum]
Unigene26421_AGT	5.20594	23.9771	PREDICTED: netrin-B-like [Acyrthosiphon pisum]
Unigene26452_AGT	11.9535	165.042	PREDICTED: hypothetical protein LOC100161211 [Acyrthosiphon pisum]
Unigene26478_AGT	1.80839	15.8873	PREDICTED: hypothetical protein LOC100168511 isoform 2 [Acyrthosiphon pisum] >gi|328722522|ref|XP_003247598.1| PREDICTED: hypothetical protein LOC100168511 isoform 3 [Acyrthosiphon pisum]
Unigene26480_AGT	2.35105	15.506	PREDICTED: phospholipase A1 member A-like [Acyrthosiphon pisum]
Unigene26481_AGT	35.8974	12.6828	PREDICTED: fatty acyl-CoA hydrolase precursor, medium chain-like [Acyrthosiphon pisum]
Unigene26494_AGT	5.72463	24.7772	PREDICTED: chromatin assembly factor 1 subunit B-like [Acyrthosiphon pisum]
Unigene2650_AGT	8.85915	88.7435	PREDICTED: RNA-binding protein MEX3B-like [Acyrthosiphon pisum]
Unigene26512_AGT	3.27893	13.9775	PREDICTED: cadherin-87A-like [Acyrthosiphon pisum]
Unigene26518_AGT	6.88644	269.06	PREDICTED: hypothetical protein LOC100165921 [Acyrthosiphon pisum]
Unigene26521_AGT	21.1944	7.41507	PREDICTED: hypothetical protein LOC100159632 [Acyrthosiphon pisum]
Unigene26526_AGT	2.52267	75.9314	PREDICTED: hypothetical protein LOC100167032 isoform 2 [Acyrthosiphon pisum]
Unigene26527_AGT	42.6857	19.1707	--
Unigene26535_AGT	29.6851	9.66694	PREDICTED: hypothetical protein LOC100163829 isoform 2 [Acyrthosiphon pisum]
Unigene26562_AGT	8.35851	31.6785	PREDICTED: sushi, von Willebrand factor type A, EGF and pentraxin domain-containing protein 1-like [Acyrthosiphon pisum]
Unigene26567_AGT	21.4503	6.85563	PREDICTED: gamma-glutamyl hydrolase A-like [Acyrthosiphon pisum]
Unigene26592_AGT	19.0583	9.33873	PREDICTED: lysosomal acid phosphatase-like [Acyrthosiphon pisum]
Unigene266_AGT	83.6361	10.2415	PREDICTED: organic cation transporter 1-like [Acyrthosiphon pisum]
Unigene26665_AGT	1.97359	24.7158	PREDICTED: protein patched-like isoform 1 [Acyrthosiphon pisum] >gi|328703523|ref|XP_003242227.1| PREDICTED: protein patched-like isoform 3 [Acyrthosiphon pisum]
Unigene26675_AGT	2.49636	26.7012	PREDICTED: hypothetical protein LOC100159478 [Acyrthosiphon pisum]
Unigene2670_AGT	11.6162	4.62619	--
Unigene2673_AGT	693.207	268.651	uncharacterized protein LOC100159063 precursor [Acyrthosiphon pisum] >gi|239793637|dbj|BAH72924.1| ACYPI000472 [Acyrthosiphon pisum]
Unigene26736_AGT	62.5667	23.5714	PREDICTED: epoxide hydrolase 4-like [Acyrthosiphon pisum]
Unigene26757_AGT	85.2588	26.1584	PREDICTED: peroxidase-like [Acyrthosiphon pisum]
Unigene26770_AGT	2.69548	38.9652	--
Unigene26775_AGT	7.52007	3.23195	--
Unigene26779_AGT	3.48503	15.5479	PREDICTED: hypothetical protein LOC100168618 [Acyrthosiphon pisum]
Unigene2682_AGT	0.29066	3.05255	PREDICTED: chromosome-associated kinesin KIF4-like [Acyrthosiphon pisum]
Unigene26821_AGT	12.8018	53.7248	B-cell lymphoma/leukemia, putative [Pediculus humanus corporis] >gi|212518466|gb|EEB20219.1| B-cell lymphoma/leukemia, putative [Pediculus humanus corporis]
Unigene26860_AGT	34.6305	16.0582	PREDICTED: ATP-dependent rRNA helicase RRP3-like [Acyrthosiphon pisum]
Unigene26862_AGT	3.72194	21.9997	Nose resistant to fluoxetine protein 6 [Harpegnathos saltator]
Unigene26863_AGT	2.96116	23.9824	PREDICTED: hypothetical protein LOC100749733 [Bombus impatiens]
Unigene269_AGT	14.4585	56.1427	--
Unigene26923_AGT	27.7189	6.55632	PREDICTED: UDP-glucuronosyltransferase 2B13-like [Acyrthosiphon pisum]
Unigene26944_AGT	3.14368	13.4109	PREDICTED: CD109 antigen-like [Acyrthosiphon pisum]
Unigene26947_AGT	98.0758	47.029	--
Unigene26959_AGT	17.9056	4.19377	PREDICTED: neither inactivation nor afterpotential protein C [Acyrthosiphon pisum]
Unigene26962_AGT	298.868	119.445	PREDICTED: malignant fibrous histiocytoma-amplified sequence 1-like [Acyrthosiphon pisum]
Unigene26967_AGT	0.784635	6.11704	--
Unigene26970_AGT	6.14674	55.7042	--
Unigene26971_AGT	16.2643	215.768	PREDICTED: hypothetical protein LOC100167034 [Acyrthosiphon pisum]
Unigene26988_AGT	26.8852	11.4474	PREDICTED: hypothetical protein LOC100569593 [Acyrthosiphon pisum]
Unigene27012_AGT	8.65408	36.0557	PREDICTED: hypothetical protein LOC100167749 isoform 1 [Acyrthosiphon pisum] >gi|328717494|ref|XP_003246223.1| PREDICTED: hypothetical protein LOC100167749 isoform 2 [Acyrthosiphon pisum]
Unigene27031_AGT	0.394063	28.0027	PREDICTED: hypothetical protein LOC100162944 [Acyrthosiphon pisum]
Unigene27043_AGT	17.9224	6.45707	--
Unigene27049_AGT	33.1566	8.76245	PREDICTED: hypothetical protein LOC100166661 [Acyrthosiphon pisum]
Unigene27051_AGT	6.56905	2.05165	PREDICTED: vitellogenin-6-like [Acyrthosiphon pisum]
Unigene27055_AGT	79.5001	27.2402	PREDICTED: hypothetical protein LOC100167755 [Acyrthosiphon pisum]
Unigene27071_AGT	2.99901	44.2788	PREDICTED: hypothetical protein LOC100572761 [Acyrthosiphon pisum]
Unigene27088_AGT	5.50372	59.1943	PREDICTED: hypothetical protein LOC100163954 [Acyrthosiphon pisum]
Unigene27089_AGT	6.92054	66.3479	--
Unigene27090_AGT	3.90594	40.8513	--
Unigene271_AGT	6.17881	28.7403	PREDICTED: hypothetical protein LOC100160011 [Acyrthosiphon pisum]
Unigene27102_AGT	5.11825	1.82229	PREDICTED: hypothetical protein LOC100165938, partial [Acyrthosiphon pisum]
Unigene27108_AGT	13.071	5.59037	PREDICTED: serine protease snake-like isoform 1 [Acyrthosiphon pisum] >gi|328721538|ref|XP_003247332.1| PREDICTED: serine protease snake-like isoform 2 [Acyrthosiphon pisum]
Unigene27113_AGT	12.0836	72.0417	hypothetical protein TcasGA2_TC004589 [Tribolium castaneum]
Unigene2718_AGT	6.33593	2.716	PREDICTED: hypothetical protein LOC100569748 [Acyrthosiphon pisum]
Unigene27218_AGT	7.23262	85.7099	chitin synthase 1 [Aphis glycines]
Unigene27262_AGT	76.9698	29.5656	PREDICTED: clavesin-1-like [Acyrthosiphon pisum]
Unigene27267_AGT	246.51	82.2404	PREDICTED: NIP3 homolog [Acyrthosiphon pisum]
Unigene27274_AGT	2.0846	22.2416	PREDICTED: protein scabrous-like [Acyrthosiphon pisum]
Unigene273_AGT	17.436	269.051	PREDICTED: adult-specific cuticular protein ACP-22-like isoform 3 [Acyrthosiphon pisum]
Unigene27303_AGT	15.5167	7.0704	PREDICTED: facilitated trehalose transporter Tret1-like isoform 2 [Acyrthosiphon pisum]
Unigene27312_AGT	9.14291	75.8713	PREDICTED: hypothetical protein LOC100167459 isoform 2 [Acyrthosiphon pisum]
Unigene27342_AGT	22.4667	4.15534	hypothetical protein IMG5_001270 [Ichthyophthirius multifiliis]
Unigene27343_AGT	35.927	6.92841	--
Unigene27363_AGT	2.20791	10.4129	PREDICTED: caspase-1-like isoform 2 [Acyrthosiphon pisum]
Unigene27383_AGT	2.19601	10.6431	PREDICTED: e3 SUMO-protein ligase RanBP2-like [Acyrthosiphon pisum]
Unigene27397_AGT	6.0398	2.50165	PREDICTED: glycogen debranching enzyme-like [Acyrthosiphon pisum]
Unigene27402_AGT	2.52336	54.9852	PREDICTED: hypothetical protein LOC100575509 [Acyrthosiphon pisum]
Unigene27423_AGT	10.5268	71.6396	--
Unigene27448_AGT	1.71238	60.9151	PREDICTED: MOXD1 homolog 1-like [Acyrthosiphon pisum]
Unigene27494_AGT	293.182	68.7164	PREDICTED: facilitated trehalose transporter Tret1-like [Acyrthosiphon pisum]
Unigene27497_AGT	25.016	12.047	PREDICTED: annulin-like isoform 2 [Acyrthosiphon pisum] >gi|328700979|ref|XP_001945020.2| PREDICTED: annulin-like isoform 1 [Acyrthosiphon pisum]
Unigene27501_AGT	29.2475	10.6428	hypothetical protein TcasGA2_TC002172 [Tribolium castaneum]
Unigene27503_AGT	54.6484	22.974	--
Unigene27506_AGT	4.47759	39.5132	PREDICTED: hypothetical protein LOC100571000 isoform 2 [Acyrthosiphon pisum]
Unigene27526_AGT	190.348	90.1421	PREDICTED: extracellular domains-containing protein CG31004-like [Nasonia vitripennis]
Unigene27536_AGT	7.82743	45.0209	--
Unigene27566_AGT	16.944	5.20178	hypothetical protein TcasGA2_TC005018 [Tribolium castaneum]
Unigene27570_AGT	97.3635	37.1959	PREDICTED: solute carrier family 46 member 3-like [Acyrthosiphon pisum]
Unigene27575_AGT	64.9474	26.2102	PREDICTED: endoplasmic reticulum aminopeptidase 2-like [Acyrthosiphon pisum]
Unigene27582_AGT	2.76804	32.0468	PREDICTED: hypothetical protein LOC100158740 [Acyrthosiphon pisum]
Unigene276_AGT	236.012	78.0237	PREDICTED: hypothetical protein LOC100166777 [Acyrthosiphon pisum]
Unigene27609_AGT	33.0134	8.7039	PREDICTED: hypothetical protein LOC100573247 [Acyrthosiphon pisum]
Unigene27629_AGT	103.988	44.134	--
Unigene27637_AGT	252.36	116.047	PREDICTED: sialin-like [Acyrthosiphon pisum]
Unigene27638_AGT	15.2208	6.6171	--
Unigene27641_AGT	1.50087	15.9017	PREDICTED: probable G-protein coupled receptor 125-like [Acyrthosiphon pisum]
Unigene27645_AGT	8.56553	73.4235	PREDICTED: hypothetical protein LOC100164379 [Acyrthosiphon pisum]
Unigene27646_AGT	8.70075	66.8398	--
Unigene27662_AGT	4.23909	27.1209	PREDICTED: hypothetical protein LOC100160690 [Acyrthosiphon pisum]
Unigene27665_AGT	13.6105	61.1313	--
Unigene27671_AGT	2.24491	25.0503	PREDICTED: neurogenic locus protein delta-like [Acyrthosiphon pisum]
Unigene27682_AGT	10.2864	47.1973	PREDICTED: hypothetical protein LOC100158733 isoform 1 [Acyrthosiphon pisum]
Unigene27683_AGT	9.51775	42.6698	PREDICTED: hypothetical protein LOC100158733 isoform 2 [Acyrthosiphon pisum]
Unigene27712_AGT	7.55627	35.4086	PREDICTED: hypothetical protein LOC100167995 [Acyrthosiphon pisum]
Unigene27742_AGT	31.2544	13.4361	--
Unigene27816_AGT	179.016	37.5591	PREDICTED: 1-phosphatidylinositol-4,5-bisphosphate phosphodiesterase classes I and II-like [Acyrthosiphon pisum]
Unigene27821_AGT	672.064	197.214	PREDICTED: uncharacterized family 31 glucosidase KIAA1161-like [Acyrthosiphon pisum]
Unigene27835_AGT	1.14657	19.208	PREDICTED: glucose dehydrogenase [acceptor]-like [Acyrthosiphon pisum]
Unigene2785_AGT	9.10725	52.2803	--
Unigene27867_AGT	64.3089	19.4274	PREDICTED: proton-coupled amino acid transporter 4-like [Acyrthosiphon pisum]
Unigene27870_AGT	4.56999	26.8618	PREDICTED: netrin receptor UNC5B-like [Acyrthosiphon pisum]
Unigene27911_AGT	316.165	103.467	PREDICTED: inter-alpha-trypsin inhibitor heavy chain H4 isoform 1 [Acyrthosiphon pisum]
Unigene27912_AGT	4.83524	66.9617	PREDICTED: slit homolog 3 protein-like [Acyrthosiphon pisum]
Unigene27914_AGT	39.3716	15.4266	PREDICTED: hypothetical protein LOC100160261 [Acyrthosiphon pisum]
Unigene27944_AGT	2.55387	14.471	PREDICTED: zinc finger protein 423 homolog isoform 2 [Acyrthosiphon pisum]
Unigene28003_AGT	1.17615	9.72977	PREDICTED: dynein heavy chain, cytoplasmic-like [Acyrthosiphon pisum]
Unigene28012_AGT	3.04045	53.6403	PREDICTED: protein dachsous-like [Acyrthosiphon pisum]
Unigene28016_AGT	1.70613	7.98827	PREDICTED: histone-lysine N-methyltransferase EHMT1-like [Acyrthosiphon pisum]
Unigene28063_AGT	2.82859	13.2207	PREDICTED: hypothetical protein LOC100163331 isoform 3 [Acyrthosiphon pisum]
Unigene28077_AGT	3.56874	64.1449	--
Unigene28128_AGT	18.9474	81.6177	--
Unigene28132_AGT	44.6588	12.0321	--
Unigene28135_AGT	68.1966	17.0357	PREDICTED: pancreatic lipase-related protein 2-like [Acyrthosiphon pisum]
Unigene2816_AGT	2004.75	587.923	uncharacterized protein LOC100164214 precursor [Acyrthosiphon pisum] >gi|239793648|dbj|BAH72929.1| ACYPI005249 [Acyrthosiphon pisum]
Unigene28198_AGT	3.48381	1.38712	hypothetical protein TcasGA2_TC004195 [Tribolium castaneum]
Unigene28213_AGT	11.3091	55.0018	PREDICTED: slit homolog 1 protein-like [Acyrthosiphon pisum]
Unigene28254_AGT	64.6009	29.3956	PREDICTED: mitochondrial sodium/hydrogen exchanger NHA2-like [Acyrthosiphon pisum]
Unigene28260_AGT	25.2486	9.9314	--
Unigene28278_AGT	41.808	16.0306	--
Unigene28304_AGT	1.02565	5.07549	PREDICTED: DNA polymerase delta catalytic subunit-like [Acyrthosiphon pisum]
Unigene2834_AGT	6.8364	1.40568	hypothetical protein TcasGA2_TC001491 [Tribolium castaneum]
Unigene28363_AGT	7.90368	3.56151	PREDICTED: hypothetical protein LOC100166532 isoform 2 [Acyrthosiphon pisum]
Unigene28370_AGT	800.243	259.205	polyprotein [Glossina morsitans morsitans]
Unigene2838_AGT	10.3711	3.28314	PREDICTED: hypothetical protein LOC100160715 [Acyrthosiphon pisum]
Unigene28394_AGT	3044.63	83.7792	PREDICTED: hypothetical protein LOC100569069 isoform 1 [Acyrthosiphon pisum]
Unigene28402_AGT	47.4385	454.494	PREDICTED: hypothetical protein LOC100163126 [Acyrthosiphon pisum]
Unigene28416_AGT	6.79643	124.228	cuticular protein 22 precursor [Acyrthosiphon pisum] >gi|239792234|dbj|BAH72481.1| ACYPI004810 [Acyrthosiphon pisum]
Unigene28421_AGT	73.4757	14.5641	ACYPI001868 [Acyrthosiphon pisum]
Unigene28429_AGT	273.165	123.273	cathepsin B-10270 precursor [Acyrthosiphon pisum] >gi|239788119|dbj|BAH70754.1| ACYPI000021 [Acyrthosiphon pisum]
Unigene28437_AGT	799.75	338.501	PREDICTED: hypothetical protein LOC100169243 [Acyrthosiphon pisum]
Unigene28439_AGT	359.838	152.129	PREDICTED: muscle LIM protein Mlp84B-like isoform 1 [Acyrthosiphon pisum] >gi|328708622|ref|XP_003243749.1| PREDICTED: muscle LIM protein Mlp84B-like isoform 2 [Acyrthosiphon pisum]
Unigene2846_AGT	1.90863	29.7681	PREDICTED: g2/mitotic-specific cyclin-B-like [Acyrthosiphon pisum]
Unigene28471_AGT	26.2499	316.223	PREDICTED: heat shock protein 70 B2-like, partial [Acyrthosiphon pisum]
Unigene28478_AGT	45.0053	19.6147	PREDICTED: elongation factor 4-like [Bombus impatiens]
Unigene28485_AGT	24.3385	3.79672	PREDICTED: PXMP2/4 family protein 4-like [Acyrthosiphon pisum]
Unigene28494_AGT	269.187	93.7886	PREDICTED: threonine dehydratase catabolic-like isoform 2 [Bombus terrestris]
Unigene28502_AGT	101.202	31.5299	PREDICTED: hypothetical protein LOC100570895 [Acyrthosiphon pisum]
Unigene28507_AGT	9.12271	4.30469	PREDICTED: FKBP-type 22 kDa peptidyl-prolyl cis-trans isomerase-like [Bombus impatiens]
Unigene28514_AGT	11.0302	54.5644	PREDICTED: hypothetical protein LOC100569691 [Acyrthosiphon pisum]
Unigene28517_AGT	40.9533	10.5912	MPA13 allergen-like [Acyrthosiphon pisum] >gi|239789953|dbj|BAH71569.1| ACYPI008871 [Acyrthosiphon pisum]
Unigene28525_AGT	38.6892	11.8222	PREDICTED: LYR motif-containing protein 5-like [Acyrthosiphon pisum]
Unigene28535_AGT	2.43795	34.7297	PREDICTED: hypothetical protein LOC100569392 [Acyrthosiphon pisum]
Unigene28549_AGT	87.4937	40.7027	PREDICTED: hypothetical protein LOC100574813 [Acyrthosiphon pisum]
Unigene28552_AGT	87.4036	36.0966	--
Unigene28556_AGT	29.8306	12.2004	--
Unigene28559_AGT	3.64272	1.59153	PREDICTED: shikimate kinase 1-like [Bombus impatiens]
Unigene2857_AGT	25.0898	8.77152	PREDICTED: hypothetical protein LOC100162931 [Acyrthosiphon pisum]
Unigene28573_AGT	33.5921	16.079	ACYPI43360 [Acyrthosiphon pisum]
Unigene28576_AGT	3.29435	28.3361	PREDICTED: hypothetical protein LOC100575713 [Acyrthosiphon pisum]
Unigene28582_AGT	2.3051	56.2895	cuticular protein 52 precursor [Acyrthosiphon pisum]
Unigene28583_AGT	22.7838	298.595	--
Unigene28584_AGT	7.72578	52.2645	--
Unigene28585_AGT	6.01476	29.2621	--
Unigene28610_AGT	0.971177	9.60629	PREDICTED: IQ motif containing GTPase activating protein 2 [Acyrthosiphon pisum]
Unigene28631_AGT	6.56905	26.7716	ACYPI002551 [Acyrthosiphon pisum]
Unigene28633_AGT	2.95474	21.5528	PREDICTED: pyridoxine/pyridoxamine 5&apos;-phosphate oxidase-like [Acyrthosiphon pisum]
Unigene28639_AGT	6.2911	34.3139	protein retroactive precursor [Acyrthosiphon pisum] >gi|239792155|dbj|BAH72451.1| ACYPI009796 [Acyrthosiphon pisum]
Unigene28651_AGT	3.57982	19.8781	PREDICTED: paired amphipathic helix protein Sin3b-like [Acyrthosiphon pisum]
Unigene28688_AGT	3.42377	1.36599	PREDICTED: l-xylulose reductase-like [Acyrthosiphon pisum]
Unigene28706_AGT	26.3116	5.59691	PREDICTED: PRELI domain-containing protein 2-like [Acyrthosiphon pisum]
Unigene28759_AGT	2.96513	13.2806	putative proteophosphoglycan ppg3 [Leishmania infantum JPCM5] >gi|321398711|emb|CBZ08992.1| putative proteophosphoglycan ppg3 [Leishmania infantum JPCM5]
Unigene28808_AGT	0.535074	3.88197	PREDICTED: probable ATP-dependent RNA helicase YTHDC2-like [Acyrthosiphon pisum]
Unigene28827_AGT	39.8163	9.45903	PREDICTED: major facilitator superfamily domain-containing protein 6-B-like [Acyrthosiphon pisum]
Unigene2888_AGT	4.35677	75.3074	PREDICTED: hypothetical protein LOC100160987 [Acyrthosiphon pisum]
Unigene28889_AGT	14.6088	5.63266	PREDICTED: hypothetical protein LOC100570881 [Acyrthosiphon pisum]
Unigene2889_AGT	6.43418	26.0083	PREDICTED: hypothetical protein LOC100165956 [Acyrthosiphon pisum]
Unigene28893_AGT	2.14929	14.3021	PREDICTED: RNA-binding protein 5-like isoform 1 [Acyrthosiphon pisum] >gi|328704881|ref|XP_003242630.1| PREDICTED: RNA-binding protein 5-like isoform 2 [Acyrthosiphon pisum]
Unigene28961_AGT	0.107157	4.55598	--
Unigene28966_AGT	0.347876	4.79858	PREDICTED: protein HIRA homolog isoform 1 [Acyrthosiphon pisum] >gi|328721774|ref|XP_003247402.1| PREDICTED: protein HIRA homolog isoform 2 [Acyrthosiphon pisum]
Unigene2899_AGT	3.48756	32.2436	PREDICTED: myosin-XV isoform 1 [Acyrthosiphon pisum]
Unigene29015_AGT	13.077	3.19833	PREDICTED: plasminogen activator inhibitor 1-like [Acyrthosiphon pisum]
Unigene29083_AGT	0.189244	3.03276	PREDICTED: DNA polymerase epsilon catalytic subunit A-like isoform 1 [Acyrthosiphon pisum]
Unigene2910_AGT	3.86386	16.3908	PREDICTED: hypothetical protein LOC100169351 [Acyrthosiphon pisum]
Unigene29131_AGT	2.55619	14.0601	twist-like [Acyrthosiphon pisum] >gi|239792187|dbj|BAH72463.1| ACYPI001448 [Acyrthosiphon pisum]
Unigene29181_AGT	0.634841	5.97537	hypothetical protein [Brugia malayi] >gi|158593485|gb|EDP32080.1| conserved hypothetical protein [Brugia malayi]
Unigene29212_AGT	0.873749	7.93994	--
Unigene29239_AGT	1.46568	17.2089	PREDICTED: protein hedgehog-like [Acyrthosiphon pisum]
Unigene29256_AGT	0.63154	4.50383	PREDICTED: poly [ADP-ribose] polymerase-like [Acyrthosiphon pisum]
Unigene29274_AGT	7.42804	2.011	--
Unigene29338_AGT	7.13466	3.1955	PREDICTED: hypothetical protein LOC100161761 [Acyrthosiphon pisum]
Unigene29372_AGT	13.4249	2.64021	PREDICTED: sodium/potassium/calcium exchanger 4-like [Acyrthosiphon pisum]
Unigene29398_AGT	5.63476	25.858	--
Unigene29463_AGT	20.5282	5.50856	PREDICTED: venom serine carboxypeptidase-like [Acyrthosiphon pisum]
Unigene29510_AGT	1.21157	9.11341	PREDICTED: DNA topoisomerase 2-like isoform 1 [Acyrthosiphon pisum] >gi|328724890|ref|XP_003248280.1| PREDICTED: DNA topoisomerase 2-like isoform 2 [Acyrthosiphon pisum]
Unigene29582_AGT	18.2585	5.83333	PREDICTED: phenoloxidase subunit A3-like [Acyrthosiphon pisum]
Unigene29592_AGT	0.444943	3.77949	PREDICTED: exportin-4-like [Acyrthosiphon pisum]
Unigene29666_AGT	0.241625	7.73579	PREDICTED: laminin subunit alpha-1-like [Acyrthosiphon pisum]
Unigene29912_AGT	6.23792	3.06194	PREDICTED: proton-associated sugar transporter A-like isoform 1 [Acyrthosiphon pisum] >gi|328711208|ref|XP_003244473.1| PREDICTED: proton-associated sugar transporter A-like isoform 2 [Acyrthosiphon pisum]
Unigene30517_AGT	7.6374	2.60478	PREDICTED: acetyl-coenzyme A transporter 1-like isoform 2 [Acyrthosiphon pisum] >gi|328719328|ref|XP_001950766.2| PREDICTED: acetyl-coenzyme A transporter 1-like isoform 1 [Acyrthosiphon pisum]
Unigene30641_AGT	11.2283	2.35167	PREDICTED: chloride channel protein 2-like [Acyrthosiphon pisum]
Unigene30702_AGT	2.94875	13.2208	PREDICTED: protein lozenge-like [Acyrthosiphon pisum]
Unigene30722_AGT	1.9421	11.4544	--
Unigene30777_AGT	2.65915	11.7488	PREDICTED: partitioning defective 3 homolog isoform 1 [Acyrthosiphon pisum]
Unigene30784_AGT	1.97702	11.0753	PREDICTED: kinesin-like protein CG14535-like [Acyrthosiphon pisum]
Unigene309_AGT	1.41888	7.06296	PREDICTED: similar to ran gtpase-activating protein [Tribolium castaneum] >gi|270003723|gb|EFA00171.1| hypothetical protein TcasGA2_TC002993 [Tribolium castaneum]
Unigene31512_AGT	12.8632	4.26222	PREDICTED: 2-hydroxyacylsphingosine 1-beta-galactosyltransferase-like [Acyrthosiphon pisum]
Unigene31517_AGT	2.526	13.8636	--
Unigene31625_AGT	0.331737	6.03025	PREDICTED: cadherin-23-like isoform 2 [Acyrthosiphon pisum]
Unigene31643_AGT	2.27364	17.3832	--
Unigene31768_AGT	0.301417	5.73112	--
Unigene31804_AGT	5.52092	2.44239	AGAP003929-PA [Anopheles gambiae str. PEST] >gi|333469553|gb|EAL39361.4| AGAP003929-PA [Anopheles gambiae str. PEST]
Unigene32006_AGT	3.14947	16.1801	PREDICTED: teneurin-3-like isoform 2 [Acyrthosiphon pisum]
Unigene32097_AGT	2.18879	35.7964	PREDICTED: zinc finger homeobox protein 3-like isoform 3 [Acyrthosiphon pisum]
Unigene32122_AGT	2.82438	15.2995	PREDICTED: disco-interacting protein 2-like isoform 2 [Acyrthosiphon pisum]
Unigene32407_AGT	0.790744	7.69314	PREDICTED: neogenin-like isoform 2 [Acyrthosiphon pisum]
Unigene33006_AGT	9.61786	2.64457	PREDICTED: hypothetical protein LOC100159989 [Acyrthosiphon pisum]
Unigene33657_AGT	4.70137	24.1286	PREDICTED: low-density lipoprotein receptor-related protein 2-like [Acyrthosiphon pisum]
Unigene33804_AGT	3.60979	25.4356	PREDICTED: neural-cadherin-like [Acyrthosiphon pisum]
Unigene33818_AGT	7.47894	2.62007	PREDICTED: cytosolic purine 5&apos;-nucleotidase-like isoform 2 [Acyrthosiphon pisum]
Unigene342_AGT	3.77435	25.0634	PREDICTED: zinc finger SWIM domain-containing protein 6-like [Acyrthosiphon pisum]
Unigene3429_AGT	1.94288	22.9835	PREDICTED: hypothetical protein LOC100159855 [Acyrthosiphon pisum]
Unigene3437_AGT	4.68977	0.0787397	PREDICTED: hypothetical protein LOC100570454 [Acyrthosiphon pisum]
Unigene34376_AGT	0.578161	6.17628	PREDICTED: fat-like cadherin-related tumor suppressor homolog isoform 2 [Acyrthosiphon pisum]
Unigene3538_AGT	9.61959	4.10211	PREDICTED: ABC transporter G family member 23-like isoform 1 [Acyrthosiphon pisum] >gi|328718609|ref|XP_003246529.1| PREDICTED: ABC transporter G family member 23-like isoform 2 [Acyrthosiphon pisum]
Unigene3552_AGT	1.86893	11.9581	PREDICTED: papilin-like isoform 1 [Acyrthosiphon pisum]
Unigene3629_AGT	8.3844	1.38286	elongation factor 1-alpha 1 [Homo sapiens] >gi|57114194|ref|NP_001009165.1| elongation factor 1-alpha 1 [Pan troglodytes] >gi|57163863|ref|NP_001009326.1| elongation factor 1-alpha 1 [Felis catus] >gi|68299807|ref|NP_776960.1| elongation factor 1-alpha 1
Unigene3646_AGT	4.89493	23.6268	hypothetical protein [Eimeria tenella strain Houghton] >gi|109238411|emb|CAK51375.1| hypothetical protein e1012e08.tmp0401 [Eimeria tenella]
Unigene3647_AGT	20.9826	10.4464	--
Unigene3672_AGT	17.0375	5.94854	--
Unigene3702_AGT	99.7858	43.928	ACYPI001113 [Acyrthosiphon pisum]
Unigene3736_AGT	0.180016	3.96772	PREDICTED: kinesin-like protein KIF18A-like isoform 1 [Acyrthosiphon pisum] >gi|328722593|ref|XP_003247610.1| PREDICTED: kinesin-like protein KIF18A-like isoform 2 [Acyrthosiphon pisum]
Unigene3766_AGT	1.98975	11.2058	PREDICTED: CCR4-NOT transcription complex subunit 1-like [Acyrthosiphon pisum]
Unigene3787_AGT	2.21695	17.8328	PREDICTED: glutaredoxin domain-containing cysteine-rich protein CG12206-like [Acyrthosiphon pisum]
Unigene3925_AGT	1.33151	8.63753	PREDICTED: toll-like receptor 13-like [Acyrthosiphon pisum]
Unigene3932_AGT	6.57893	2.77828	PREDICTED: poly [ADP-ribose] polymerase 12-like [Acyrthosiphon pisum]
Unigene4043_AGT	2.07778	11.5621	PREDICTED: hypothetical protein LOC100158731 isoform 2 [Acyrthosiphon pisum]
Unigene41_AGT	92.0494	490.338	PREDICTED: uncharacterized protein C6orf168-like [Acyrthosiphon pisum]
Unigene4118_AGT	2.84265	12.652	PREDICTED: hypothetical protein LOC100570239 [Acyrthosiphon pisum]
Unigene416_AGT	1.1632	8.99275	PREDICTED: ribonucleoside-diphosphate reductase large subunit-like [Acyrthosiphon pisum]
Unigene4164_AGT	1.58961	15.9681	PREDICTED: hypothetical protein LOC100166850 [Acyrthosiphon pisum]
Unigene4165_AGT	0.845277	11.058	PREDICTED: protein sidekick-like isoform 2 [Acyrthosiphon pisum]
Unigene421_AGT	8.43376	44.4663	PREDICTED: zinc finger protein 131-like [Acyrthosiphon pisum]
Unigene4223_AGT	0.952098	5.63433	PREDICTED: telomerase-binding protein EST1A-like isoform 1 [Acyrthosiphon pisum] >gi|328723997|ref|XP_003248005.1| PREDICTED: telomerase-binding protein EST1A-like isoform 2 [Acyrthosiphon pisum]
Unigene4407_AGT	0.447217	16.583	PREDICTED: hypothetical protein LOC100167859 [Acyrthosiphon pisum]
Unigene4436_AGT	15.1586	7.14494	--
Unigene4457_AGT	3.16178	0.941061	PREDICTED: hypothetical protein LOC100159492 isoform 1 [Acyrthosiphon pisum] >gi|328722106|ref|XP_003247481.1| PREDICTED: hypothetical protein LOC100159492 isoform 2 [Acyrthosiphon pisum]
Unigene4470_AGT	0.651993	9.23759	PREDICTED: protein sidekick-like isoform 1 [Acyrthosiphon pisum]
Unigene4477_AGT	1801.8	504.456	uncharacterized protein LOC100160919 precursor [Acyrthosiphon pisum] >gi|239792304|dbj|BAH72509.1| ACYPI002185 [Acyrthosiphon pisum]
Unigene4491_AGT	4.87677	2.23825	PREDICTED: protein msta, isoform A-like [Acyrthosiphon pisum]
Unigene453_AGT	41.0439	14.0056	PREDICTED: proclotting enzyme-like [Acyrthosiphon pisum]
Unigene4536_AGT	7.46013	2.45379	PREDICTED: probable endonuclease 4-like [Acyrthosiphon pisum]
Unigene4545_AGT	11.1338	1.86196	GL26589 [Drosophila persimilis] >gi|198472629|ref|XP_002133086.1| GA28989 [Drosophila pseudoobscura pseudoobscura] >gi|194103385|gb|EDW25428.1| GL26589 [Drosophila persimilis] >gi|198139096|gb|EDY70488.1| GA28989 [Drosophila pseudoobscura pseudoobscura]
Unigene4611_AGT	20.4194	99.2718	PREDICTED: actin-like protein 6A-like [Acyrthosiphon pisum]
Unigene4612_AGT	0.398504	3.68707	PREDICTED: hypothetical protein LOC100165520 [Acyrthosiphon pisum]
Unigene4648_AGT	9.83407	3.65737	PREDICTED: nose resistant to fluoxetine protein 6-like [Acyrthosiphon pisum]
Unigene4649_AGT	18.8126	100.503	PREDICTED: heterogeneous nuclear ribonucleoprotein A1, A2/B1 homolog [Acyrthosiphon pisum]
Unigene4653_AGT	83.4335	29.6396	PREDICTED: hypothetical protein LOC100161742 [Acyrthosiphon pisum]
Unigene4672_AGT	16.1095	6.26279	PREDICTED: hypothetical protein LOC100571180 [Acyrthosiphon pisum]
Unigene4675_AGT	4.41221	19.9962	--
Unigene4710_AGT	1.64748	9.05465	PREDICTED: protein polybromo-1-like [Acyrthosiphon pisum]
Unigene4742_AGT	14.6087	6.79523	PREDICTED: glycerol kinase-like [Acyrthosiphon pisum]
Unigene4745_AGT	59.558	22.0543	PREDICTED: carbonic anhydrase 7-like [Acyrthosiphon pisum]
Unigene4768_AGT	3.83329	19.1721	PREDICTED: plexin-A3-like [Acyrthosiphon pisum]
Unigene4788_AGT	338.583	132.104	PREDICTED: hypothetical protein LOC100167617 [Acyrthosiphon pisum]
Unigene480_AGT	2.95597	18.0882	PREDICTED: lysine-specific histone demethylase 1A-like [Acyrthosiphon pisum]
Unigene4801_AGT	9.42123	37.3774	--
Unigene483_AGT	17.1988	3.61808	hypothetical protein TcasGA2_TC004196 [Tribolium castaneum]
Unigene4861_AGT	55.5854	27.3738	--
Unigene4865_AGT	695.251	344.573	PREDICTED: acyl-CoA-binding protein-like isoform 1 [Acyrthosiphon pisum]
Unigene4872_AGT	10.561	2.91603	Protein C33G8.2 [Caenorhabditis elegans] >gi|351058749|emb|CCD66526.1| Protein C33G8.2 [Caenorhabditis elegans]
Unigene4899_AGT	7002.03	667.733	uncharacterized protein LOC100571908 precursor [Acyrthosiphon pisum] >gi|239790813|dbj|BAH71943.1| ACYPI50196 [Acyrthosiphon pisum]
Unigene4904_AGT	5.03423	55.5968	PREDICTED: transcription factor Sp9-like isoform 1 [Acyrthosiphon pisum]
Unigene4905_AGT	1215.27	591.097	uncharacterized protein LOC100165393 precursor [Acyrthosiphon pisum] >gi|239790740|dbj|BAH71912.1| ACYPI006346 [Acyrthosiphon pisum]
Unigene492_AGT	10.5272	40.5285	PREDICTED: hypothetical protein LOC100575722 [Acyrthosiphon pisum]
Unigene4940_AGT	7.52715	31.1998	PREDICTED: transcription factor Dp-1-like [Acyrthosiphon pisum]
Unigene495_AGT	49.7298	24.1439	PREDICTED: UDP-glucuronosyltransferase 2B7-like [Acyrthosiphon pisum]
Unigene496_AGT	29.206	12.8333	PREDICTED: dihydroxy-acid dehydratase-like [Bombus impatiens]
Unigene4961_AGT	222.1	107.217	--
Unigene4971_AGT	6.19912	1.57729	PREDICTED: hypothetical protein LOC100573697 [Acyrthosiphon pisum]
Unigene498_AGT	2.52951	18.6211	PREDICTED: hypothetical protein LOC100160065 [Acyrthosiphon pisum]
Unigene4980_AGT	1.71425	11.5331	PREDICTED: hypothetical protein LOC100740662 [Bombus impatiens]
Unigene500_AGT	15.3524	3.39814	PREDICTED: structural maintenance of chromosomes protein 2 [Apis mellifera]
Unigene5024_AGT	1.88662	12.0124	PREDICTED: cyclin-dependent kinase 8-like [Acyrthosiphon pisum]
Unigene5041_AGT	23.6388	115.72	PREDICTED: hypothetical protein LOC100159527 [Acyrthosiphon pisum]
Unigene5055_AGT	0.240628	3.52269	hypothetical protein EGM_00760, partial [Macaca fascicularis]
Unigene5087_AGT	113.957	39.6944	PREDICTED: hypothetical protein LOC100167416 [Acyrthosiphon pisum]
Unigene5095_AGT	41.3353	1016.64	uncharacterized protein LOC100160152 [Acyrthosiphon pisum]
Unigene513_AGT	9.36603	4.43789	PREDICTED: UPF0053 inner membrane protein yoaE-like [Xenopus (Silurana) tropicalis]
Unigene5137_AGT	2.04444	18.2084	PREDICTED: hypothetical protein LOC100161874 isoform 2 [Acyrthosiphon pisum]
Unigene5206_AGT	3.16363	17.2339	PREDICTED: transmembrane and TPR repeat-containing protein CG4341-like [Acyrthosiphon pisum]
Unigene5231_AGT	0.619341	9.63239	PREDICTED: hypothetical protein LOC100572115 [Acyrthosiphon pisum]
Unigene5238_AGT	1.21245	7.68144	PREDICTED: nuclear pore complex protein Nup205-like [Acyrthosiphon pisum]
Unigene5254_AGT	528.429	247.66	PREDICTED: aldehyde dehydrogenase X, mitochondrial-like [Acyrthosiphon pisum]
Unigene5303_AGT	162.664	59.0895	GM12788 [Drosophila sechellia] >gi|194131315|gb|EDW53358.1| GM12788 [Drosophila sechellia]
Unigene5314_AGT	4.59352	29.9624	PREDICTED: cyclin-dependent kinase 5 activator 1-like [Acyrthosiphon pisum]
Unigene5328_AGT	2.17487	19.1899	PREDICTED: hypothetical protein LOC100166862 [Acyrthosiphon pisum]
Unigene5329_AGT	54.6195	365.591	high mobility group protein A-like [Acyrthosiphon pisum] >gi|239799442|dbj|BAH70641.1| ACYPI000883 [Acyrthosiphon pisum]
Unigene5330_AGT	17.1701	167.09	PREDICTED: hypothetical protein LOC100168676 [Acyrthosiphon pisum]
Unigene534_AGT	9.28226	36.6081	--
Unigene5340_AGT	236.467	87.5458	PREDICTED: hypothetical protein LOC100162409 isoform 1 [Acyrthosiphon pisum]
Unigene5343_AGT	30.6735	129.65	small nuclear ribonucleoprotein Sm D1 [Acyrthosiphon pisum]
Unigene5378_AGT	1042.57	441.627	putative chemosensory protein CSP1, partial [Aphis gossypii]
Unigene539_AGT	17.9665	7.30024	PREDICTED: hypothetical protein LOC100165697 [Acyrthosiphon pisum]
Unigene5413_AGT	12.2218	1.08535	--
Unigene5424_AGT	19.0591	8.37474	PREDICTED: LOW QUALITY PROTEIN: ABC transporter ATP-binding protein uup-like [Bombus impatiens]
Unigene5428_AGT	8.05355	3.80558	PREDICTED: hypothetical protein LOC100165341 [Acyrthosiphon pisum]
Unigene5454_AGT	16.7497	6.27266	--
Unigene5485_AGT	38.6326	18.1578	protein karl precursor [Acyrthosiphon pisum] >gi|239793396|dbj|BAH72822.1| ACYPI008487 [Acyrthosiphon pisum]
Unigene5517_AGT	6.72139	35.4955	--
Unigene5543_AGT	1.49946	8.14389	PREDICTED: venom serine protease 34-like [Acyrthosiphon pisum]
Unigene5578_AGT	23.8401	10.1535	--
Unigene5911_AGT	13.8346	3.06295	reverse transcriptase [Papilio xuthus]
Unigene5945_AGT	1.12544	8.40788	PREDICTED: protein takeout-like [Acyrthosiphon pisum]
Unigene596_AGT	6.05293	2.03247	PREDICTED: 1-deoxy-D-xylulose 5-phosphate reductoisomerase-like [Bombus impatiens]
Unigene611_AGT	24.7018	9.5265	--
Unigene6114_AGT	1.32031	20.0911	PREDICTED: hypothetical protein LOC100575056 [Acyrthosiphon pisum]
Unigene6150_AGT	6.67199	1.7374	--
Unigene6155_AGT	8.92267	4.42747	PREDICTED: arylsulfatase B-like [Acyrthosiphon pisum]
Unigene623_AGT	734.878	247.028	PREDICTED: lactase-phlorizin hydrolase-like [Acyrthosiphon pisum]
Unigene629_AGT	0.950957	8.13969	PREDICTED: lymphoid-specific helicase-like [Acyrthosiphon pisum]
Unigene6312_AGT	2.31062	10.2142	PREDICTED: hypothetical protein LOC100569654 [Acyrthosiphon pisum]
Unigene6314_AGT	8.92821	1.1874	PREDICTED: RNA-directed DNA polymerase from mobile element jockey-like [Acyrthosiphon pisum]
Unigene636_AGT	3.7303	29.4767	PREDICTED: DNA replication licensing factor mcm5-like [Acyrthosiphon pisum]
Unigene6374_AGT	16.5153	7.21222	PREDICTED: GTP-binding protein typA/BipA-like [Bombus impatiens]
Unigene64_AGT	8.44312	71.432	--
Unigene6470_AGT	1.97325	10.5127	PREDICTED: epidermal growth factor receptor kinase substrate 8-like [Acyrthosiphon pisum]
Unigene6483_AGT	64.9094	18.3902	PREDICTED: uncharacterized family 31 glucosidase KIAA1161-like [Acyrthosiphon pisum]
Unigene6537_AGT	10.3327	4.15648	PREDICTED: bumetanide-sensitive sodium-(potassium)-chloride cotransporter-like [Acyrthosiphon pisum]
Unigene6546_AGT	74.7986	35.6951	uncharacterized protein LOC100167631 [Acyrthosiphon pisum] >gi|239788511|dbj|BAH70931.1| ACYPI008410 [Acyrthosiphon pisum]
Unigene6683_AGT	3.09243	32.2345	odorant-binding protein 4 precursor [Acyrthosiphon pisum]
Unigene6704_AGT	41.789	8.84948	--
Unigene6868_AGT	1.42937	9.94403	PREDICTED: hypothetical protein LOC100571869 [Acyrthosiphon pisum]
Unigene6939_AGT	12.7456	55.9844	PREDICTED: protein OPI10 homolog [Acyrthosiphon pisum]
Unigene6954_AGT	4559.58	1739.32	hypothetical protein [Acyrthosiphon pisum]
Unigene6962_AGT	15.2549	4.12444	unnamed protein product [Tribolium castaneum]
Unigene6997_AGT	7.3264	70.5062	uncharacterized protein LOC100167333 [Acyrthosiphon pisum] >gi|241896961|ref|NP_001155939.1| uncharacterized protein LOC100167333 [Acyrthosiphon pisum] >gi|239793383|dbj|BAH72816.1| ACYPI008137 [Acyrthosiphon pisum]
Unigene702_AGT	70.4865	18.3821	hypertrehalosaemic prohormone-like precursor [Acyrthosiphon pisum] >gi|373842085|gb|AEY77127.1| AKH preprohormone [Acyrthosiphon pisum]
Unigene7231_AGT	0.875681	5.7624	PREDICTED: rapamycin-insensitive companion of mTOR-like [Acyrthosiphon pisum]
Unigene7436_AGT	12.4401	2.23379	--
Unigene7493_AGT	2.28523	13.0367	PREDICTED: teneurin-3-like isoform 2 [Acyrthosiphon pisum]
Unigene7509_AGT	4.46436	1.16996	PREDICTED: hypothetical protein LOC100572539 [Acyrthosiphon pisum]
Unigene7543_AGT	25.3632	385.092	--
Unigene7569_AGT	2.02791	21.3969	deterin isoform 1 [Acyrthosiphon pisum]
Unigene764_AGT	1.25773	6.9132	PREDICTED: zinc finger protein 91-like [Acyrthosiphon pisum]
Unigene772_AGT	6.56601	2.8851	PREDICTED: maltase 1-like [Acyrthosiphon pisum]
Unigene7763_AGT	302.084	75.7657	PREDICTED: delta-1-pyrroline-5-carboxylate synthase-like isoform 1 [Acyrthosiphon pisum] >gi|328704972|ref|XP_003242657.1| PREDICTED: delta-1-pyrroline-5-carboxylate synthase-like isoform 2 [Acyrthosiphon pisum] >gi|328704974|ref|XP_003242658.1| PREDICTED
Unigene7908_AGT	1.32653	10.6977	--
Unigene794_AGT	272.818	112.764	PREDICTED: phosphoenolpyruvate carboxykinase [GTP]-like [Acyrthosiphon pisum]
Unigene795_AGT	5.40311	1.9985	PREDICTED: phosphatidylinositol 4-kinase beta-like [Acyrthosiphon pisum]
Unigene799_AGT	6.37924	41.1438	PREDICTED: protein wntless-like isoform 2 [Acyrthosiphon pisum]
Unigene807_AGT	1.32715	31.0497	PREDICTED: putative fatty acyl-CoA reductase CG5065-like [Acyrthosiphon pisum]
Unigene818_AGT	4.96604	1.29535	hypothetical protein PTSG_11912 [Salpingoeca sp. ATCC 50818]
Unigene820_AGT	4.25219	41.2075	PREDICTED: glucose dehydrogenase [acceptor]-like [Acyrthosiphon pisum]
Unigene8304_AGT	0.679535	7.02941	mitotic spindle assembly checkpoint protein MAD2 [Acyrthosiphon pisum] >gi|239790656|dbj|BAH71876.1| ACYPI004152 [Acyrthosiphon pisum]
Unigene8307_AGT	6.84228	29.3502	--
Unigene8310_AGT	2.99949	38.8964	cuticular protein 31 precursor [Acyrthosiphon pisum] >gi|239790604|dbj|BAH71853.1| ACYPI008534 [Acyrthosiphon pisum]
Unigene8315_AGT	1.22391	10.4978	PREDICTED: hypothetical protein LOC100164676 [Acyrthosiphon pisum]
Unigene8327_AGT	1.91728	11.2989	--
Unigene8376_AGT	6.46329	78.9115	PREDICTED: cuticle protein [Acyrthosiphon pisum]
Unigene8383_AGT	14.3355	2.50061	PREDICTED: hypothetical protein LOC100162450 [Acyrthosiphon pisum]
Unigene8418_AGT	7.85565	34.5626	--
Unigene844_AGT	3.85714	22.081	PREDICTED: hemicentin-2-like [Acyrthosiphon pisum]
Unigene8449_AGT	121.924	565.421	--
Unigene848_AGT	11.7718	4.86588	--
Unigene8505_AGT	7.99543	3.72271	PREDICTED: follicle-stimulating hormone receptor-like [Acyrthosiphon pisum]
Unigene8591_AGT	13.3459	5.5451	ABC transporter B family protein [Polysphondylium pallidum PN500]
Unigene8614_AGT	13.055	5.38758	--
Unigene8706_AGT	999.583	286.985	aquaporin isoform 2 [Acyrthosiphon pisum]
Unigene871_AGT	31.6905	11.1669	PREDICTED: acetyl-coenzyme A transporter 1-like [Acyrthosiphon pisum]
Unigene8744_AGT	9.17722	4.47063	PREDICTED: hypothetical protein LOC100748976 [Bombus impatiens]
Unigene8796_AGT	3.88803	1.58236	PREDICTED: adenylosuccinate synthetase-like [Bombus impatiens]
Unigene88_AGT	30.7907	11.7382	PREDICTED: hypothetical protein LOC100164219 [Acyrthosiphon pisum]
Unigene883_AGT	4.13764	34.3443	PREDICTED: histone H1-like [Acyrthosiphon pisum]
Unigene8872_AGT	10.6858	145.201	uncharacterized protein LOC100159715 precursor [Acyrthosiphon pisum] >gi|239791662|dbj|BAH72268.1| ACYPI001065 [Acyrthosiphon pisum] >gi|239792957|dbj|BAH72753.1| ACYPI001065 [Acyrthosiphon pisum]
Unigene8873_AGT	2.14975	31.8149	PREDICTED: hypothetical protein LOC100168836 [Acyrthosiphon pisum]
Unigene8925_AGT	1.09994	17.7721	PREDICTED: hormone receptor 4-like isoform 1 [Acyrthosiphon pisum]
Unigene8927_AGT	89.5405	38.8997	PREDICTED: hypothetical protein LOC100573202 [Acyrthosiphon pisum]
Unigene8936_AGT	2.0254	54.8081	PREDICTED: hypothetical protein LOC100169350 [Acyrthosiphon pisum]
Unigene8946_AGT	10.4333	4.79995	cytochrome P450 CYP6CY3-1, partial [Aphis gossypii]
Unigene8982_AGT	3.11352	34.4868	--
Unigene8983_AGT	0.554304	11.2664	--
Unigene9024_AGT	24.3957	10.8043	carboxypeptidase vitellogenic like [Acyrthosiphon pisum]
Unigene9063_AGT	96.8394	35.6953	PREDICTED: glucose dehydrogenase [acceptor]-like [Acyrthosiphon pisum]
Unigene907_AGT	5.60296	24.2778	PREDICTED: ankyrin repeat domain-containing protein 6-like [Acyrthosiphon pisum]
Unigene9074_AGT	13.9296	6.84755	uncharacterized protein LOC100166804 precursor [Acyrthosiphon pisum] >gi|239792335|dbj|BAH72521.1| ACYPI007645 [Acyrthosiphon pisum]
Unigene909_AGT	19.024	5.70022	PREDICTED: hypothetical protein LOC100159324 [Acyrthosiphon pisum]
Unigene91_AGT	9.13441	45.6559	PREDICTED: nucleolar transcription factor 1-A-like [Acyrthosiphon pisum]
Unigene9141_AGT	137.618	42.0411	PREDICTED: scavenger receptor class B member 1-like [Acyrthosiphon pisum]
Unigene9165_AGT	22.351	10.8934	PREDICTED: hypothetical protein LOC100568501 [Acyrthosiphon pisum]
Unigene918_AGT	10.196	40.7369	PREDICTED: similar to B-cell CLL/lymphoma 11A [Tribolium castaneum]
Unigene9186_AGT	107.29	49.8654	PREDICTED: hypothetical protein LOC100163198, partial [Acyrthosiphon pisum]
Unigene9220_AGT	7.1627	2.6541	PREDICTED: ras-related and estrogen-regulated growth inhibitor-like [Acyrthosiphon pisum]
Unigene923_AGT	9.46479	44.573	PREDICTED: protein henna-like [Acyrthosiphon pisum]
Unigene9241_AGT	3.58492	1.16095	PREDICTED: radical S-adenosyl methionine domain-containing protein 2-like [Acyrthosiphon pisum]
Unigene926_AGT	18.0305	8.03011	PREDICTED: putative inorganic phosphate cotransporter-like isoform 2 [Acyrthosiphon pisum]
Unigene9262_AGT	36.2582	14.3279	PREDICTED: hypothetical protein LOC100574588 [Acyrthosiphon pisum]
Unigene9277_AGT	16.3143	4.35814	PREDICTED: hypothetical protein LOC100570570 [Acyrthosiphon pisum]
Unigene929_AGT	29.254	10.8965	PREDICTED: putative inorganic phosphate cotransporter-like isoform 1 [Acyrthosiphon pisum]
Unigene9295_AGT	502.824	178.902	MPA13 allergen-like [Acyrthosiphon pisum] >gi|239793423|dbj|BAH72831.1| ACYPI000772 [Acyrthosiphon pisum]
Unigene9299_AGT	72.7929	24.2641	spaetzle 3 [Acyrthosiphon pisum]
Unigene9340_AGT	2.26544	9.49385	PREDICTED: acetyl-coenzyme A transporter 1-like isoform 1 [Acyrthosiphon pisum]
Unigene9430_AGT	4.02496	38.7465	--
Unigene9476_AGT	55.0537	19.6075	hypothetical protein [Toxoptera citricida]
Unigene9492_AGT	5.70681	30.3502	PREDICTED: 15-hydroxyprostaglandin dehydrogenase [NAD+]-like [Acyrthosiphon pisum]
Unigene9497_AGT	23.8349	10.1717	PREDICTED: myrosinase 1-like isoform 1 [Acyrthosiphon pisum]
Unigene9514_AGT	1.70356	66.096	PREDICTED: hypothetical protein LOC100165302 [Acyrthosiphon pisum]
Unigene9520_AGT	57.8806	24.9717	PREDICTED: uncharacterized protein CG12001-like [Acyrthosiphon pisum]
Unigene9523_AGT	2.03817	17.7653	--
Unigene9560_AGT	0.753239	5.27597	PREDICTED: rho guanine nucleotide exchange factor 10-like [Acyrthosiphon pisum]
Unigene9603_AGT	72.7667	23.6447	inositol monophosphatase 1-like [Acyrthosiphon pisum] >gi|239791202|dbj|BAH72100.1| ACYPI009893 [Acyrthosiphon pisum]
Unigene9609_AGT	1.20253	15.9919	hypothetical protein [Trichomonas vaginalis G3] >gi|121904361|gb|EAY09310.1| hypothetical protein TVAG_394820 [Trichomonas vaginalis G3]
Unigene9663_AGT	11.4895	1257.76	PREDICTED: apolipoprotein D-like [Acyrthosiphon pisum]
Unigene9683_AGT	19.2031	9.36777	--
Unigene9721_AGT	19.3137	6.94221	--
Unigene9739_AGT	2.26218	38.2981	PREDICTED: serine/threonine-protein kinase polo-like [Acyrthosiphon pisum]
Unigene9756_AGT	750.537	173.408	PREDICTED: hypothetical protein LOC100572096 [Acyrthosiphon pisum]
Unigene9764_AGT	4.3022	26.0128	--
Unigene9840_AGT	33.9024	329.711	PREDICTED: hypothetical protein LOC100570172 [Acyrthosiphon pisum]

## Sheet: Sheet2
Gene ID	RPKM (SF)	RPKM (GP)	Annotation
CL1.Contig1_AGT	15.1506	4.22955	uncharacterized protein LOC100163104 [Acyrthosiphon pisum] >gi|239791517|dbj|BAH72213.1| ACYPI004212 [Acyrthosiphon pisum]
CL1010.Contig1_AGT	13.8329	1.69741	AGAP005565-PA [Anopheles gambiae str. PEST] >gi|157015543|gb|EAA11973.4| AGAP005565-PA [Anopheles gambiae str. PEST]
CL1014.Contig1_AGT	1.63902	6.02684	capability precursor [Acyrthosiphon pisum] >gi|239792824|dbj|BAH72709.1| ACYPI010214 [Acyrthosiphon pisum]
CL1015.Contig1_AGT	32.851	6.21276	PREDICTED: hypothetical protein LOC100167069 [Acyrthosiphon pisum]
CL1020.Contig1_AGT	1.36898	3.70218	--
CL1021.Contig1_AGT	5.07954	19.054	PREDICTED: neuroblast differentiation-associated protein AHNAK-like [Acyrthosiphon pisum]
CL1026.Contig1_AGT	6.38843	24.08	PREDICTED: hypothetical protein LOC100165635 [Acyrthosiphon pisum]
CL1026.Contig2_AGT	4.57443	19.2032	PREDICTED: prostasin-like [Acyrthosiphon pisum]
CL1030.Contig1_AGT	5.24931	1.07988	PREDICTED: calcium homeostasis endoplasmic reticulum protein-like [Acyrthosiphon pisum]
CL1035.Contig3_AGT	3.90085	20.8326	PREDICTED: 2-hydroxyacylsphingosine 1-beta-galactosyltransferase-like [Acyrthosiphon pisum]
CL1035.Contig5_AGT	0.852017	9.81047	PREDICTED: 2-hydroxyacylsphingosine 1-beta-galactosyltransferase-like [Acyrthosiphon pisum]
CL1040.Contig1_AGT	3.38983	14.0084	ACYPI009245 [Acyrthosiphon pisum]
CL1040.Contig2_AGT	1.25511	3.43893	ACYPI009245 [Acyrthosiphon pisum]
CL1044.Contig1_AGT	45.741	0.686472	PREDICTED: n-acetyltransferase ESCO2-like [Acyrthosiphon pisum]
CL1053.Contig1_AGT	47.7613	447.144	PREDICTED: hypothetical protein LOC100159953 [Acyrthosiphon pisum]
CL1059.Contig2_AGT	0.966623	3.4217	PREDICTED: hypothetical protein LOC100165938, partial [Acyrthosiphon pisum]
CL1061.Contig1_AGT	75.1582	19.6406	protein BUD31 homolog [Acyrthosiphon pisum] >gi|239791512|dbj|BAH72211.1| ACYPI007795 [Acyrthosiphon pisum] >gi|239792874|dbj|BAH72725.1| ACYPI009524 [Acyrthosiphon pisum]
CL1063.Contig1_AGT	40.8781	6.2904	PREDICTED: RNA-binding protein fusilli-like [Acyrthosiphon pisum]
CL1064.Contig1_AGT	9.39672	1.27331	--
CL1072.Contig2_AGT	1.15371	3.36663	PREDICTED: RNA-directed DNA polymerase from mobile element jockey-like [Acyrthosiphon pisum]
CL1085.Contig1_AGT	137.196	18.3369	PREDICTED: legumain-like [Acyrthosiphon pisum]
CL1085.Contig3_AGT	89.6893	206.351	PREDICTED: legumain-like [Acyrthosiphon pisum]
CL1087.Contig1_AGT	30.0698	7.56346	uncharacterized protein LOC100163835 [Acyrthosiphon pisum] >gi|239790059|dbj|BAH71615.1| ACYPI004892 [Acyrthosiphon pisum]
CL1089.Contig7_AGT	9.90435	1.49723	PREDICTED: MAGUK p55 subfamily member 7-like [Acyrthosiphon pisum]
CL1101.Contig1_AGT	0.602508	7.85068	hypothetical protein EAI_00180 [Harpegnathos saltator]
CL1108.Contig3_AGT	6.27141	1.32029	PREDICTED: serine/arginine-rich splicing factor 7-like isoform 1 [Acyrthosiphon pisum] >gi|328724544|ref|XP_003248180.1| PREDICTED: serine/arginine-rich splicing factor 7-like isoform 2 [Acyrthosiphon pisum]
CL1140.Contig1_AGT	9.68768	2.03061	PREDICTED: hypothetical protein LOC100160431 isoform 1 [Acyrthosiphon pisum]
CL1170.Contig1_AGT	3.47715	0.498959	PREDICTED: serine/threonine-protein kinase PAK 7-like [Acyrthosiphon pisum]
CL1205.Contig2_AGT	2.96067	7.48262	PREDICTED: probable multidrug resistance-associated protein lethal(2)03659-like [Acyrthosiphon pisum]
CL1233.Contig2_AGT	55.4252	11.3534	PREDICTED: zinc finger C4H2 domain-containing protein-like isoform 2 [Acyrthosiphon pisum]
CL125.Contig2_AGT	24.0911	2.94611	PREDICTED: hypothetical protein LOC100168451 [Acyrthosiphon pisum]
CL126.Contig1_AGT	68.4233	3.26566	PREDICTED: zinc finger protein 271-like [Acyrthosiphon pisum]
CL1264.Contig1_AGT	158.697	984.294	PREDICTED: aldehyde dehydrogenase X, mitochondrial-like [Acyrthosiphon pisum]
CL1278.Contig2_AGT	1.52778	5.50826	--
CL1286.Contig1_AGT	4.79735	15.2188	PREDICTED: low affinity cationic amino acid transporter 2-like [Acyrthosiphon pisum]
CL1292.Contig1_AGT	132.914	7.78926	PREDICTED: hypothetical protein LOC100159326 isoform 3 [Acyrthosiphon pisum]
CL1294.Contig7_AGT	3.86216	9.13612	DNA-directed RNA polymerases I, II, and III subunit RPABC3 [Acyrthosiphon pisum] >gi|239790676|dbj|BAH71885.1| ACYPI009782 [Acyrthosiphon pisum]
CL1304.Contig1_AGT	2.79836	6.07405	PREDICTED: putative fatty acyl-CoA reductase CG5065-like [Acyrthosiphon pisum]
CL1337.Contig2_AGT	3.3868	10.7072	uncharacterized protein LOC100164577 [Acyrthosiphon pisum] >gi|239790499|dbj|BAH71807.1| ACYPI005577 [Acyrthosiphon pisum]
CL1359.Contig1_AGT	1.06944	3.96003	hypothetical protein TcasGA2_TC000945 [Tribolium castaneum]
CL1363.Contig1_AGT	3.50922	11.3537	PREDICTED: elongation of very long chain fatty acids protein 4-like [Acyrthosiphon pisum]
CL1365.Contig1_AGT	44.4499	11.0124	PREDICTED: hypothetical protein LOC100165400 isoform 1 [Acyrthosiphon pisum]
CL1380.Contig2_AGT	12.5274	1.49404	PREDICTED: bromodomain adjacent to zinc finger domain protein 1A-like isoform 2 [Acyrthosiphon pisum]
CL1381.Contig4_AGT	8.00152	20.4849	PREDICTED: excitatory amino acid transporter 1-like isoform 1 [Acyrthosiphon pisum]
CL1432.Contig1_AGT	213.929	54.5236	THO complex subunit 4 [Acyrthosiphon pisum] >gi|239788274|dbj|BAH70825.1| ACYPI006176 [Acyrthosiphon pisum]
CL1434.Contig1_AGT	56.4181	425.181	unnamed protein product [Oikopleura dioica]
CL1443.Contig2_AGT	0.79163	26.1786	PREDICTED: hypothetical protein LOC100162193 [Acyrthosiphon pisum]
CL1444.Contig1_AGT	13.6834	83.2895	PREDICTED: similar to nidogen [Tribolium castaneum] >gi|270005920|gb|EFA02368.1| hypothetical protein TcasGA2_TC008043 [Tribolium castaneum]
CL1445.Contig2_AGT	14.3346	1.63636	--
CL1450.Contig1_AGT	4.04636	9.89988	PREDICTED: UDP-glucuronosyltransferase 2B18-like [Acyrthosiphon pisum]
CL1450.Contig2_AGT	3.27917	10.1022	PREDICTED: UDP-glucuronosyltransferase 2B7-like [Acyrthosiphon pisum]
CL1464.Contig2_AGT	3.4733	0.842572	PREDICTED: double-stranded RNA-specific editase 1-like [Acyrthosiphon pisum]
CL1467.Contig1_AGT	30.0939	1.56464	PREDICTED: poly(rC)-binding protein 3-like [Acyrthosiphon pisum]
CL1470.Contig1_AGT	0.789178	3.86341	--
CL1474.Contig3_AGT	4.33877	0.484603	PREDICTED: tyrosine-protein kinase Btk29A-like isoform 2 [Acyrthosiphon pisum]
CL1485.Contig1_AGT	3.56959	52.8357	PREDICTED: uncharacterized family 31 glucosidase KIAA1161-like [Acyrthosiphon pisum]
CL1499.Contig1_AGT	10.1272	0.253143	PREDICTED: hypothetical protein LOC100158979 [Acyrthosiphon pisum]
CL1527.Contig1_AGT	0.772711	6.42454	PREDICTED: voltage-dependent calcium channel subunit alpha-2/delta-4-like [Acyrthosiphon pisum]
CL1528.Contig2_AGT	43.7112	3.57401	PREDICTED: hypothetical protein LOC100162802 isoform 3 [Acyrthosiphon pisum]
CL1545.Contig1_AGT	162.236	587.901	PREDICTED: hypothetical protein LOC100160421 [Acyrthosiphon pisum]
CL1546.Contig1_AGT	2.01601	10.4908	PREDICTED: carboxypeptidase D-like isoform 3 [Acyrthosiphon pisum]
CL1556.Contig2_AGT	0.984141	3.14588	PREDICTED: probable multidrug resistance-associated protein lethal(2)03659-like isoform 2 [Acyrthosiphon pisum] >gi|328721489|ref|XP_001943526.2| PREDICTED: probable multidrug resistance-associated protein lethal(2)03659-like isoform 1 [Acyrthosiphon pisu
CL1572.Contig1_AGT	1.68905	4.52013	PREDICTED: EF-hand calcium-binding domain-containing protein 4A-like [Acyrthosiphon pisum]
CL1578.Contig1_AGT	3.25433	28.7732	PREDICTED: protein spinster homolog 1-like [Acyrthosiphon pisum]
CL158.Contig1_AGT	122.518	19.4287	PREDICTED: hypothetical protein LOC100161154 isoform 1 [Acyrthosiphon pisum] >gi|328705287|ref|XP_003242755.1| PREDICTED: hypothetical protein LOC100161154 isoform 2 [Acyrthosiphon pisum]
CL1586.Contig1_AGT	16.8214	49.0425	PREDICTED: facilitated trehalose transporter Tret1-like [Acyrthosiphon pisum]
CL1589.Contig2_AGT	0.708132	3.72655	PREDICTED: synapse-associated protein of 47 kDa-like isoform 1 [Acyrthosiphon pisum]
CL1604.Contig2_AGT	2.15352	20.6926	uncharacterized protein LOC100159752 [Acyrthosiphon pisum] >gi|239793023|dbj|BAH72777.1| ACYPI001101 [Acyrthosiphon pisum]
CL1624.Contig2_AGT	220.15	57.7325	ACYPI008783 [Acyrthosiphon pisum]
CL1635.Contig1_AGT	75.4076	3.01377	PREDICTED: facilitated trehalose transporter Tret1-like isoform 1 [Acyrthosiphon pisum] >gi|328713897|ref|XP_003245204.1| PREDICTED: facilitated trehalose transporter Tret1-like isoform 2 [Acyrthosiphon pisum]
CL1648.Contig7_AGT	8.31654	31.006	S-adenosylmethionine decarboxylase [Acyrthosiphon pisum]
CL1657.Contig2_AGT	2.32474	8.98732	--
CL166.Contig1_AGT	3.30775	14.4881	uncharacterized protein LOC100161501 precursor [Acyrthosiphon pisum] >gi|239790787|dbj|BAH71931.1| ACYPI002718 [Acyrthosiphon pisum]
CL1662.Contig2_AGT	1.58056	3.4784	uncharacterized protein LOC100164380 [Acyrthosiphon pisum] >gi|239788789|dbj|BAH71057.1| ACYPI005402 [Acyrthosiphon pisum]
CL1694.Contig1_AGT	32.2415	134.158	PREDICTED: endoplasmic reticulum aminopeptidase 2-like [Acyrthosiphon pisum]
CL17.Contig1_AGT	140.669	28.6841	PREDICTED: retinol dehydrogenase 11-like [Acyrthosiphon pisum]
CL17.Contig2_AGT	44.3224	11.8302	PREDICTED: retinol dehydrogenase 12-like [Acyrthosiphon pisum]
CL1711.Contig1_AGT	18.8387	1.32114	PREDICTED: eye-specific diacylglycerol kinase-like [Acyrthosiphon pisum]
CL1714.Contig1_AGT	42.6274	11.0913	histone acetyltransferase-like [Acyrthosiphon pisum] >gi|239793466|dbj|BAH72847.1| ACYPI000946 [Acyrthosiphon pisum]
CL1735.Contig1_AGT	1.11564	3.87826	PREDICTED: inward rectifier potassium channel 2-like isoform 2 [Acyrthosiphon pisum]
CL1745.Contig5_AGT	2.85458	7.3719	PREDICTED: hypothetical protein LOC100570275 [Acyrthosiphon pisum]
CL175.Contig1_AGT	2.13356	4.27989	PREDICTED: twitchin-like [Acyrthosiphon pisum]
CL1750.Contig1_AGT	163.591	31.2812	ras-related protein Rap-1A-like [Acyrthosiphon pisum]
CL1753.Contig1_AGT	2.04612	4.10425	PREDICTED: apoptosis inhibitor IAP-like [Acyrthosiphon pisum]
CL1757.Contig1_AGT	7.45081	0.94741	PREDICTED: hypothetical protein LOC100569973 isoform 1 [Acyrthosiphon pisum] >gi|328710435|ref|XP_003244262.1| PREDICTED: hypothetical protein LOC100569973 isoform 2 [Acyrthosiphon pisum] >gi|328710437|ref|XP_003244263.1| PREDICTED: hypothetical protein L
CL1758.Contig2_AGT	4.10576	15.4299	PREDICTED: solute carrier family 46 member 3-like [Acyrthosiphon pisum]
CL1762.Contig1_AGT	4.49054	0.796908	uncharacterized protein LOC100158751 precursor [Acyrthosiphon pisum] >gi|239788825|dbj|BAH71074.1| ACYPI000189 [Acyrthosiphon pisum]
CL1779.Contig6_AGT	198.153	39.6497	PREDICTED: RNA-binding protein squid-like [Acyrthosiphon pisum]
CL1783.Contig1_AGT	6.49776	1.78631	PREDICTED: hypothetical protein LOC100169410 isoform 2 [Acyrthosiphon pisum]
CL1788.Contig1_AGT	14.1561	0.0601685	28S ribosomal protein S16-like [Acyrthosiphon pisum] >gi|239790487|dbj|BAH71801.1| ACYPI002879 [Acyrthosiphon pisum]
CL1823.Contig1_AGT	3.65492	14.3828	PREDICTED: hypothetical protein LOC100160715 [Acyrthosiphon pisum]
CL1830.Contig1_AGT	32.3266	1.71444	cell division cycle 2 protein-like [Acyrthosiphon pisum] >gi|239791309|dbj|BAH72137.1| ACYPI009520 [Acyrthosiphon pisum]
CL1837.Contig1_AGT	11.5177	2.93178	PREDICTED: stress-activated protein kinase JNK-like isoform 2 [Acyrthosiphon pisum]
CL1845.Contig1_AGT	24.759	4.23887	PREDICTED: hypothetical protein LOC100165935 isoform 1 [Acyrthosiphon pisum] >gi|328703348|ref|XP_003242174.1| PREDICTED: hypothetical protein LOC100165935 isoform 2 [Acyrthosiphon pisum]
CL1846.Contig2_AGT	27.1786	54.465	uncharacterized protein LOC100574789 precursor [Acyrthosiphon pisum] >gi|239788093|dbj|BAH70741.1| ACYPI38370 [Acyrthosiphon pisum]
CL1855.Contig2_AGT	1.12297	3.56189	PREDICTED: titin-like [Acyrthosiphon pisum]
CL1873.Contig2_AGT	1.37564	3.24985	uncharacterized protein LOC100168172 isoform 3 [Acyrthosiphon pisum]
CL1878.Contig1_AGT	2.86829	6.5747	PREDICTED: NADH dehydrogenase [ubiquinone] 1 beta subcomplex subunit 7-like [Acyrthosiphon pisum]
CL1882.Contig1_AGT	1.55262	4.19347	PREDICTED: probable chitinase 3-like [Acyrthosiphon pisum]
CL1895.Contig1_AGT	67.1568	1.8242	PREDICTED: hypothetical protein LOC100159374 isoform 1 [Acyrthosiphon pisum] >gi|328709192|ref|XP_003243891.1| PREDICTED: hypothetical protein LOC100159374 isoform 2 [Acyrthosiphon pisum]
CL1901.Contig1_AGT	9.68467	1.47479	PREDICTED: cysteine protease ATG4B-like isoform 1 [Acyrthosiphon pisum] >gi|328707622|ref|XP_003243448.1| PREDICTED: cysteine protease ATG4B-like isoform 2 [Acyrthosiphon pisum] >gi|328707624|ref|XP_003243449.1| PREDICTED: cysteine protease ATG4B-like iso
CL1902.Contig7_AGT	7.89299	1.23834	PREDICTED: tyrosine-protein kinase transmembrane receptor Ror-like [Acyrthosiphon pisum]
CL1908.Contig1_AGT	70.6049	12.935	PREDICTED: hypothetical protein LOC100167252 [Acyrthosiphon pisum]
CL191.Contig1_AGT	13.0616	3.2098	PREDICTED: serine proteinase stubble-like isoform 1 [Acyrthosiphon pisum]
CL1910.Contig3_AGT	44.0364	3.52967	PREDICTED: gamma-glutamyltranspeptidase 1-like isoform 2 [Acyrthosiphon pisum]
CL1923.Contig1_AGT	10.7881	2.34442	PREDICTED: mitogen-activated protein kinase kinase kinase 13-A-like isoform 2 [Acyrthosiphon pisum]
CL1923.Contig2_AGT	10.8096	0.385433	PREDICTED: mitogen-activated protein kinase kinase kinase 13-A-like isoform 1 [Acyrthosiphon pisum]
CL193.Contig1_AGT	2.87747	12.0709	PREDICTED: UDP-glucuronosyltransferase 2B15-like [Acyrthosiphon pisum]
CL1942.Contig1_AGT	1.58543	9.19678	PREDICTED: hypothetical protein LOC100161799 [Acyrthosiphon pisum]
CL1943.Contig2_AGT	0.535711	3.5607	PREDICTED: B(0,+)-type amino acid transporter 1-like [Acyrthosiphon pisum]
CL1954.Contig2_AGT	75.8051	20.1897	phosphatidylethanolamine-binding protein-like [Acyrthosiphon pisum] >gi|239789027|dbj|BAH71163.1| ACYPI002878 [Acyrthosiphon pisum]
CL1959.Contig1_AGT	26.8798	4.44547	PREDICTED: hemicentin-2-like [Acyrthosiphon pisum]
CL1960.Contig1_AGT	24.8526	4.08701	PREDICTED: ribonuclease P protein subunit p29-like [Acyrthosiphon pisum]
CL1981.Contig1_AGT	2.37234	10.9033	PREDICTED: alcohol dehydrogenase [NADP+]-like [Acyrthosiphon pisum]
CL1986.Contig1_AGT	4.14798	0.607118	PREDICTED: protein outspread-like [Acyrthosiphon pisum]
CL1989.Contig2_AGT	9.85001	21.7804	PREDICTED: amine sulfotransferase-like [Acyrthosiphon pisum]
CL2020.Contig1_AGT	2.34164	6.76007	--
CL2026.Contig1_AGT	63.3977	5.78444	PREDICTED: aprataxin-like protein-like [Acyrthosiphon pisum]
CL2033.Contig1_AGT	4.9712	1.14963	PREDICTED: DNA excision repair protein ERCC-1-like [Acyrthosiphon pisum]
CL2040.Contig2_AGT	1.1739	4.75778	PREDICTED: sialin-like [Acyrthosiphon pisum]
CL2058.Contig1_AGT	13.1509	64.9339	RR1 cuticle protein 11 precursor [Acyrthosiphon pisum]
CL206.Contig3_AGT	2.82508	6.30899	PREDICTED: zinc finger protein 512B-like [Acyrthosiphon pisum]
CL2061.Contig1_AGT	9.05402	19.2127	superoxide dismutase [Cu-Zn]-like precursor [Acyrthosiphon pisum] >gi|239789311|dbj|BAH71286.1| ACYPI003921 [Acyrthosiphon pisum]
CL2068.Contig1_AGT	16.57	2.30069	PREDICTED: rho GTPase-activating protein 190-like isoform 1 [Acyrthosiphon pisum]
CL2071.Contig1_AGT	6.70829	0.579938	PREDICTED: hypothetical protein LOC100575854 [Acyrthosiphon pisum]
CL2085.Contig2_AGT	32.4019	2.25077	PREDICTED: RNA polymerase II subunit A C-terminal domain phosphatase SSU72-like [Acyrthosiphon pisum]
CL209.Contig1_AGT	23762.3	9.70094	PREDICTED: hypothetical protein LOC100572369 [Acyrthosiphon pisum]
CL2099.Contig1_AGT	6.90554	0.784118	PREDICTED: hypothetical protein LOC100164946 isoform 1 [Acyrthosiphon pisum] >gi|328712463|ref|XP_003244817.1| PREDICTED: hypothetical protein LOC100164946 isoform 2 [Acyrthosiphon pisum]
CL210.Contig1_AGT	7.17555	19.9834	PREDICTED: isovaleryl-CoA dehydrogenase, mitochondrial-like [Acyrthosiphon pisum] >gi|328707014|ref|XP_001951793.2| PREDICTED: isovaleryl-CoA dehydrogenase, mitochondrial-like [Acyrthosiphon pisum]
CL2101.Contig1_AGT	3.84889	18.0185	carboxylesterase [Aphis gossypii]
CL2118.Contig3_AGT	21.868	3.15606	thioredoxin peroxidase 2-like [Acyrthosiphon pisum]
CL212.Contig2_AGT	8.37583	0.989334	PREDICTED: cytokine-inducible SH2-containing protein-like [Acyrthosiphon pisum]
CL2123.Contig2_AGT	17.2644	0.795048	PREDICTED: signal transducer and activator of transcription 5B-like isoform 2 [Acyrthosiphon pisum]
CL2129.Contig2_AGT	1.37256	11.1096	PREDICTED: lysosomal acid phosphatase-like [Acyrthosiphon pisum]
CL2132.Contig1_AGT	35.7639	7.54813	PREDICTED: protein FAM46C-like isoform 2 [Acyrthosiphon pisum]
CL2132.Contig2_AGT	66.5811	1.87412	PREDICTED: protein FAM46C-like isoform 1 [Acyrthosiphon pisum]
CL2137.Contig1_AGT	10.5374	2.47678	RNA-binding protein-like [Acyrthosiphon pisum] >gi|239788597|dbj|BAH70971.1| ACYPI006120 [Acyrthosiphon pisum]
CL2138.Contig1_AGT	18.5443	68.5368	odorant-binding protein 6 [Acyrthosiphon pisum]
CL2146.Contig2_AGT	32.0926	1.63419	PREDICTED: hypothetical protein LOC100162464 [Acyrthosiphon pisum]
CL2146.Contig4_AGT	26.6791	1.56997	PREDICTED: hypothetical protein LOC100167868 [Acyrthosiphon pisum]
CL2147.Contig1_AGT	72.5487	3.1453	PREDICTED: protein rhomboid-like [Acyrthosiphon pisum]
CL2151.Contig1_AGT	2.34867	15.7758	PREDICTED: hypothetical protein LOC100162450 [Acyrthosiphon pisum]
CL2151.Contig2_AGT	10.6976	61.8362	hypothetical protein [Trichomonas vaginalis G3] >gi|121907147|gb|EAY12044.1| conserved hypothetical protein [Trichomonas vaginalis G3]
CL2164.Contig1_AGT	34.3238	159.304	PREDICTED: glucose dehydrogenase [acceptor]-like [Acyrthosiphon pisum]
CL2165.Contig1_AGT	29.5481	4.30866	uncharacterized protein LOC100161116 [Acyrthosiphon pisum] >gi|239789913|dbj|BAH71552.1| ACYPI002366 [Acyrthosiphon pisum]
CL2165.Contig3_AGT	3.09689	8.92153	PREDICTED: hypothetical protein LOC100166743 [Acyrthosiphon pisum]
CL2166.Contig1_AGT	12.6067	25.5017	PREDICTED: sulfhydryl oxidase 1-like [Acyrthosiphon pisum]
CL2167.Contig2_AGT	1.41606	3.36712	PREDICTED: tubulin alpha-1C chain isoform 1 [Otolemur garnettii]
CL2173.Contig2_AGT	18.3657	3.59025	PREDICTED: inositol-trisphosphate 3-kinase A-like [Acyrthosiphon pisum]
CL2181.Contig1_AGT	14.0255	0.924538	PREDICTED: zinc finger protein 569-like [Acyrthosiphon pisum]
CL2182.Contig1_AGT	26.1718	84.1518	--
CL2185.Contig1_AGT	328.785	5.46395	histone H4, putative [Pediculus humanus corporis] >gi|212516126|gb|EEB18170.1| histone H4, putative [Pediculus humanus corporis]
CL2193.Contig1_AGT	18.1783	267.559	PREDICTED: cytochrome P450 4C1-like [Acyrthosiphon pisum]
CL2198.Contig1_AGT	3.48165	33.1833	PREDICTED: hypothetical protein LOC100159482 isoform 2 [Acyrthosiphon pisum] >gi|328698162|ref|XP_001952492.2| PREDICTED: hypothetical protein LOC100159482 isoform 1 [Acyrthosiphon pisum] >gi|328698164|ref|XP_003240565.1| PREDICTED: hypothetical protein L
CL2221.Contig2_AGT	6.48518	1.28334	PREDICTED: hypothetical protein LOC100163469 [Acyrthosiphon pisum]
CL2223.Contig3_AGT	2.27588	5.13594	PREDICTED: titin-like [Acyrthosiphon pisum]
CL2228.Contig2_AGT	2.39473	10.7752	PREDICTED: roundabout homolog 2-like [Acyrthosiphon pisum]
CL2232.Contig2_AGT	9.8995	22.986	PREDICTED: zinc transporter 1-like isoform 1 [Acyrthosiphon pisum] >gi|328706105|ref|XP_003242996.1| PREDICTED: zinc transporter 1-like isoform 2 [Acyrthosiphon pisum]
CL2233.Contig1_AGT	0.914665	3.1708	n-synaptobrevin [Acyrthosiphon pisum] >gi|239793435|dbj|BAH72834.1| ACYPI007508 [Acyrthosiphon pisum]
CL2249.Contig1_AGT	6.68437	1.26931	ferredoxin-like [Acyrthosiphon pisum] >gi|239791146|dbj|BAH72080.1| ACYPI000611 [Acyrthosiphon pisum]
CL2250.Contig7_AGT	1.63177	4.47146	PREDICTED: CUGBP Elav-like family member 2-like isoform 1 [Acyrthosiphon pisum]
CL2252.Contig1_AGT	1.63668	6.40155	PREDICTED: hypothetical protein LOC100165959 [Acyrthosiphon pisum]
CL2256.Contig1_AGT	8.79098	1.03611	PREDICTED: RING finger protein 17-like [Acyrthosiphon pisum]
CL2265.Contig1_AGT	5.70343	0.838039	PREDICTED: histone-lysine N-methyltransferase SETD1B-like [Acyrthosiphon pisum]
CL2266.Contig1_AGT	8.37067	22.6642	Fumarylacetoacetase [Caligus clemensi]
CL2273.Contig1_AGT	16.8403	3.19786	PREDICTED: copper-transporting ATPase 1-like isoform 1 [Acyrthosiphon pisum]
CL2277.Contig1_AGT	35.4112	6.69525	PREDICTED: protein downstream neighbor of son homolog [Acyrthosiphon pisum]
CL2279.Contig1_AGT	72.596	263.904	PREDICTED: UDP-glucuronosyltransferase 2B18-like [Acyrthosiphon pisum]
CL2280.Contig1_AGT	6.88867	1.71032	PREDICTED: hypothetical protein LOC100162352 [Acyrthosiphon pisum]
CL2291.Contig1_AGT	14.3311	2.90811	PREDICTED: pumilio homolog 2-like isoform 3 [Acyrthosiphon pisum]
CL2296.Contig1_AGT	7.75994	0.258132	PREDICTED: hypothetical protein LOC100571233 [Acyrthosiphon pisum]
CL2299.Contig1_AGT	51.9517	6.78269	PREDICTED: facilitated trehalose transporter Tret1-like [Acyrthosiphon pisum]
CL2320.Contig1_AGT	2.59388	12.2151	PREDICTED: proton-coupled folate transporter-like [Acyrthosiphon pisum]
CL2320.Contig2_AGT	22.4918	81.6527	PREDICTED: proton-coupled folate transporter-like isoform 1 [Acyrthosiphon pisum] >gi|328711225|ref|XP_003244477.1| PREDICTED: proton-coupled folate transporter-like isoform 2 [Acyrthosiphon pisum]
CL2323.Contig1_AGT	12.3494	3.57968	PREDICTED: protein phosphatase 1 regulatory subunit 16A-like [Acyrthosiphon pisum]
CL2326.Contig1_AGT	76.759	284.891	PREDICTED: probable maltase L-like [Acyrthosiphon pisum]
CL2330.Contig1_AGT	215.452	54.2435	PREDICTED: zinc transporter 2-like [Acyrthosiphon pisum]
CL2331.Contig1_AGT	3.42298	14.6157	PREDICTED: cubilin-like [Acyrthosiphon pisum]
CL2339.Contig3_AGT	32.7998	6.71694	PREDICTED: casein kinase I isoform delta-B-like [Acyrthosiphon pisum]
CL2342.Contig2_AGT	6.33466	32.8459	PREDICTED: prostatic acid phosphatase-like isoform 2 [Acyrthosiphon pisum]
CL2350.Contig1_AGT	24.7019	6.18206	PREDICTED: nuclear pore complex protein Nup155-like [Acyrthosiphon pisum]
CL2358.Contig2_AGT	10.3367	1.66661	PREDICTED: hypothetical protein LOC100166730 [Acyrthosiphon pisum]
CL2372.Contig2_AGT	65.4004	8.14722	PREDICTED: hypothetical protein LOC100167610 isoform 1 [Acyrthosiphon pisum] >gi|328714306|ref|XP_003245326.1| PREDICTED: hypothetical protein LOC100167610 isoform 2 [Acyrthosiphon pisum]
CL2387.Contig1_AGT	3.5833	19.6121	GF24407 [Drosophila ananassae] >gi|190624052|gb|EDV39576.1| GF24407 [Drosophila ananassae]
CL239.Contig5_AGT	29.1038	64.6888	PREDICTED: probable multidrug resistance-associated protein lethal(2)03659-like [Acyrthosiphon pisum]
CL2390.Contig1_AGT	1.30468	197.425	PREDICTED: lactase-phlorizin hydrolase-like [Acyrthosiphon pisum]
CL2398.Contig2_AGT	0.311343	26.3975	PREDICTED: probable cytochrome P450 6a13-like [Acyrthosiphon pisum]
CL2403.Contig1_AGT	106.19	6.41476	PREDICTED: maternal protein exuperantia-like isoform 1 [Acyrthosiphon pisum] >gi|328712860|ref|XP_003244925.1| PREDICTED: maternal protein exuperantia-like isoform 2 [Acyrthosiphon pisum]
CL2410.Contig1_AGT	5.7383	13.4106	PREDICTED: hypothetical protein LOC100158692 [Acyrthosiphon pisum]
CL2424.Contig1_AGT	5.08475	1.55292	PREDICTED: GPI transamidase component PIG-S-like [Acyrthosiphon pisum]
CL2434.Contig2_AGT	12.9971	2.12373	PREDICTED: triple functional domain protein-like isoform 3 [Acyrthosiphon pisum]
CL2435.Contig2_AGT	3.50924	12.8002	PREDICTED: phenoloxidase subunit A3-like [Acyrthosiphon pisum]
CL2437.Contig1_AGT	8.03529	23.4706	uncharacterized protein LOC100162678 [Acyrthosiphon pisum] >gi|239789534|dbj|BAH71385.1| ACYPI003819 [Acyrthosiphon pisum]
CL2438.Contig1_AGT	2.21406	5.87524	PREDICTED: protein turtle-like isoform 2 [Acyrthosiphon pisum]
CL2443.Contig1_AGT	4.07824	9.42389	--
CL2444.Contig1_AGT	3.37329	10.7073	hypothetical protein TcasGA2_TC009313 [Tribolium castaneum]
CL2445.Contig1_AGT	77.9476	366.175	--
CL2448.Contig1_AGT	19.2548	0.284206	PREDICTED: hypothetical protein LOC100569299 [Acyrthosiphon pisum]
CL2450.Contig1_AGT	46.6237	7.08597	mitochondrial farnesyl diphosphate synthase [Aphis gossypii]
CL2466.Contig1_AGT	3.79463	20.3688	PREDICTED: hypothetical protein LOC100569669 [Acyrthosiphon pisum]
CL2470.Contig2_AGT	12.4129	3.17802	PREDICTED: hypothetical protein LOC100167554 isoform 2 [Acyrthosiphon pisum]
CL2483.Contig2_AGT	37.2627	10.2781	RAB35 protein [Xenopus laevis]
CL249.Contig1_AGT	15.4963	3.086	PREDICTED: MAP kinase-activated protein kinase 2-like [Acyrthosiphon pisum]
CL2494.Contig1_AGT	3.08682	14.9516	PREDICTED: hypothetical protein LOC100162898 [Acyrthosiphon pisum]
CL2513.Contig1_AGT	135.386	409.295	PREDICTED: membrane-bound alkaline phosphatase-like [Acyrthosiphon pisum]
CL2524.Contig1_AGT	3.38531	7.8525	PREDICTED: sphingosine-1-phosphate lyase-like [Acyrthosiphon pisum]
CL2527.Contig1_AGT	2.62097	6.99501	PREDICTED: acyl-CoA synthetase family member 2, mitochondrial-like [Acyrthosiphon pisum]
CL253.Contig1_AGT	133.062	2.33724	PREDICTED: hypothetical protein LOC100574472 [Acyrthosiphon pisum]
CL2534.Contig1_AGT	6.68547	29.1034	PREDICTED: hypothetical protein LOC100165318 [Acyrthosiphon pisum]
CL2542.Contig2_AGT	55.9553	1.5794	Histone H3.3 [Harpegnathos saltator]
CL2556.Contig1_AGT	46.8798	2.79343	PREDICTED: DNA replication factor Cdt1-like [Acyrthosiphon pisum]
CL2557.Contig1_AGT	2.45011	7.91351	PREDICTED: oxidized low-density lipoprotein receptor 1-like [Acyrthosiphon pisum]
CL257.Contig1_AGT	22.1051	4.47778	PREDICTED: hypothetical protein LOC100167435 isoform 2 [Acyrthosiphon pisum]
CL2575.Contig1_AGT	4.22415	0.835053	PREDICTED: TBC1 domain family member 22B-like isoform 1 [Acyrthosiphon pisum]
CL2593.Contig2_AGT	1.74184	6.79145	UDP-glucose 4-epimerase-like [Acyrthosiphon pisum] >gi|239789340|dbj|BAH71300.1| ACYPI002851 [Acyrthosiphon pisum]
CL2594.Contig3_AGT	20.4814	0.56483	PREDICTED: cell division control protein 45 homolog [Acyrthosiphon pisum]
CL2597.Contig1_AGT	28.8114	86.2384	PREDICTED: UDP-glucuronosyltransferase 2B17-like [Acyrthosiphon pisum]
CL261.Contig1_AGT	16.5201	37.8132	PREDICTED: contactin-2-like [Acyrthosiphon pisum]
CL2615.Contig3_AGT	1.97589	6.84978	PREDICTED: proton-coupled folate transporter-like isoform 2 [Acyrthosiphon pisum]
CL2631.Contig2_AGT	4.06823	0.717035	PREDICTED: abl interactor 2-like [Acyrthosiphon pisum]
CL2644.Contig3_AGT	5.35441	16.9105	PREDICTED: UDP-glucuronosyltransferase 2B13-like isoform 1 [Acyrthosiphon pisum] >gi|328716252|ref|XP_003245878.1| PREDICTED: UDP-glucuronosyltransferase 2B13-like isoform 2 [Acyrthosiphon pisum]
CL2647.Contig2_AGT	18.457	4.07696	PREDICTED: seipin-like [Acyrthosiphon pisum]
CL2651.Contig3_AGT	19.2689	81.2576	PREDICTED: hypothetical protein LOC100575145 [Acyrthosiphon pisum]
CL2652.Contig2_AGT	22.7613	3.42532	PREDICTED: glycogen phosphorylase-like isoform 2 [Acyrthosiphon pisum]
CL2655.Contig1_AGT	19.368	3.84204	ACYPI006936 [Acyrthosiphon pisum]
CL266.Contig1_AGT	19.3667	1.68282	PREDICTED: hypothetical protein LOC100569774 [Acyrthosiphon pisum]
CL2669.Contig1_AGT	4.73331	1.17481	PREDICTED: hypothetical protein LOC100166615 [Acyrthosiphon pisum]
CL2690.Contig2_AGT	18.6614	2.9168	PREDICTED: hypothetical protein LOC100169251 [Acyrthosiphon pisum]
CL2694.Contig1_AGT	2.75772	15.6599	PREDICTED: retinaldehyde-binding protein 1-like [Acyrthosiphon pisum]
CL2723.Contig1_AGT	0.510444	4.85818	PREDICTED: hypothetical protein LOC100167755 [Acyrthosiphon pisum]
CL2725.Contig1_AGT	22.8918	1.83062	ultraspiracle, partial [Acyrthosiphon pisum]
CL2738.Contig1_AGT	67.7636	3.74433	PREDICTED: lipopolysaccharide-induced tumor necrosis factor-alpha factor homolog [Acyrthosiphon pisum]
CL2751.Contig1_AGT	2.24511	5.80377	--
CL2751.Contig2_AGT	1.63144	4.33282	--
CL2758.Contig1_AGT	40.7982	2.7042	--
CL2806.Contig1_AGT	0.940276	4.0454	--
CL2812.Contig1_AGT	108.762	17.7036	PREDICTED: exosome complex exonuclease RRP42-like [Acyrthosiphon pisum]
CL2815.Contig1_AGT	0.885518	3.26536	PREDICTED: feline leukemia virus subgroup C receptor-related protein 2-like [Acyrthosiphon pisum]
CL2816.Contig1_AGT	11169.3	9.13601	PREDICTED: hypothetical protein LOC100574116 isoform 2 [Acyrthosiphon pisum]
CL2816.Contig2_AGT	22182.1	32.3438	PREDICTED: hypothetical protein LOC100574264 isoform 1 [Acyrthosiphon pisum] >gi|328703436|ref|XP_003242203.1| PREDICTED: hypothetical protein LOC100574264 isoform 2 [Acyrthosiphon pisum]
CL2818.Contig1_AGT	5.77193	14.5483	PREDICTED: hypothetical protein LOC100572758 [Acyrthosiphon pisum]
CL2830.Contig1_AGT	246.746	27.2387	sugar transporter 2 [Nilaparvata lugens]
CL2833.Contig1_AGT	0.996151	5.66052	PREDICTED: hypothetical protein LOC100568649 [Acyrthosiphon pisum]
CL2867.Contig1_AGT	0.197815	5.41703	PREDICTED: hypothetical protein LOC100569394 [Acyrthosiphon pisum]
CL2868.Contig1_AGT	7.50985	29.2314	putative myosin heavy chain [Maconellicoccus hirsutus]
CL2872.Contig1_AGT	24.8547	4.17069	PREDICTED: hypothetical protein LOC100162241 [Acyrthosiphon pisum]
CL2881.Contig2_AGT	2.70813	9.49819	--
CL2908.Contig2_AGT	15.8997	91.2825	PREDICTED: LIRP-like [Acyrthosiphon pisum]
CL2914.Contig3_AGT	1.18315	5.27826	PREDICTED: uncharacterized WD repeat-containing protein YPL183C-like [Acyrthosiphon pisum]
CL2919.Contig1_AGT	94.254	1.28477	PREDICTED: hypothetical protein LOC100158869 [Acyrthosiphon pisum]
CL2920.Contig1_AGT	1.7739	14.6636	PREDICTED: probable cytochrome P450 6a14-like [Acyrthosiphon pisum]
CL2924.Contig1_AGT	20.7073	46.5913	PREDICTED: fatty acid synthase-like [Acyrthosiphon pisum]
CL2926.Contig1_AGT	4.00715	0.601132	PREDICTED: hypothetical protein LOC100161122 [Acyrthosiphon pisum]
CL2930.Contig1_AGT	12.132	49.4253	PREDICTED: LOW QUALITY PROTEIN: esterase FE4 [Acyrthosiphon pisum]
CL2931.Contig1_AGT	29.2184	4.63527	PREDICTED: hypothetical protein LOC100162526 [Acyrthosiphon pisum]
CL2934.Contig2_AGT	9.19908	1.32337	PREDICTED: slit homolog 2 protein-like isoform 1 [Acyrthosiphon pisum] >gi|328726596|ref|XP_003248960.1| PREDICTED: slit homolog 2 protein-like isoform 2 [Acyrthosiphon pisum]
CL2955.Contig3_AGT	2.38896	161.759	PREDICTED: enoyl-CoA hydratase domain-containing protein 1-like isoform 1 [Acyrthosiphon pisum]
CL2975.Contig1_AGT	1.45413	6.66839	PREDICTED: disintegrin and metalloproteinase domain-containing protein 19-like [Acyrthosiphon pisum]
CL2979.Contig1_AGT	377.399	25.2934	PREDICTED: hypothetical protein LOC100160577 isoform 2 [Acyrthosiphon pisum]
CL3004.Contig7_AGT	1.55897	5.06304	PREDICTED: hypothetical protein LOC100162269 [Acyrthosiphon pisum]
CL3007.Contig1_AGT	15.3542	4.73296	PREDICTED: hypothetical protein LOC100165614 [Acyrthosiphon pisum]
CL3011.Contig1_AGT	1.36843	5.80881	PREDICTED: peroxisomal multifunctional enzyme type 2-like isoform 2 [Acyrthosiphon pisum] >gi|328711510|ref|XP_003244559.1| PREDICTED: peroxisomal multifunctional enzyme type 2-like isoform 3 [Acyrthosiphon pisum]
CL3028.Contig1_AGT	33.2187	6.15029	--
CL3032.Contig2_AGT	1.20791	8.8063	hypothetical protein TcasGA2_TC007543 [Tribolium castaneum]
CL3034.Contig1_AGT	20.6595	4.8098	PREDICTED: ribose-phosphate pyrophosphokinase 1-like isoform 2 [Acyrthosiphon pisum]
CL3064.Contig1_AGT	54.4648	13.5055	PREDICTED: hypothetical protein LOC100167609 [Acyrthosiphon pisum]
CL3067.Contig1_AGT	25.2066	1.07611	PREDICTED: probable ATP-dependent RNA helicase spindle-E-like isoform 2 [Acyrthosiphon pisum]
CL3072.Contig2_AGT	1.50693	3.15354	PREDICTED: 4-coumarate--CoA ligase 3-like [Acyrthosiphon pisum]
CL3076.Contig2_AGT	0.691112	3.09739	PREDICTED: sterile alpha and TIR motif-containing protein 1-like [Acyrthosiphon pisum]
CL3084.Contig1_AGT	13.4313	2.89511	PREDICTED: transcriptional repressor CTCFL-like isoform 1 [Acyrthosiphon pisum] >gi|328719636|ref|XP_003246815.1| PREDICTED: transcriptional repressor CTCFL-like isoform 2 [Acyrthosiphon pisum]
CL3089.Contig2_AGT	11.6605	2.41435	PREDICTED: triple functional domain protein-like, partial [Acyrthosiphon pisum]
CL3093.Contig1_AGT	37.0367	95.5817	--
CL3095.Contig1_AGT	4.18245	9.83276	PREDICTED: venom serine carboxypeptidase-like [Acyrthosiphon pisum]
CL3099.Contig1_AGT	4.36714	12.576	PREDICTED: dual specificity protein phosphatase 10-like [Acyrthosiphon pisum]
CL3099.Contig2_AGT	35.7939	2.52491	PREDICTED: dual specificity protein phosphatase 10-like [Acyrthosiphon pisum]
CL3102.Contig1_AGT	114.82	2.22335	PREDICTED: protein cereblon-like [Acyrthosiphon pisum]
CL3105.Contig1_AGT	11.1559	2.76289	PREDICTED: hypothetical protein LOC100159758 isoform 2 [Acyrthosiphon pisum]
CL3119.Contig5_AGT	4.41608	0.459136	PREDICTED: serine/threonine-protein kinase N2-like isoform 2 [Acyrthosiphon pisum]
CL3129.Contig1_AGT	1.51122	9.15562	PREDICTED: acetyl-coenzyme A transporter 1-like isoform 2 [Acyrthosiphon pisum] >gi|328719328|ref|XP_001950766.2| PREDICTED: acetyl-coenzyme A transporter 1-like isoform 1 [Acyrthosiphon pisum]
CL3139.Contig1_AGT	6.99506	1.42601	PREDICTED: hypothetical protein LOC100571618 [Acyrthosiphon pisum]
CL3146.Contig1_AGT	1.02041	3.51903	PREDICTED: hypothetical protein LOC100571480 [Acyrthosiphon pisum]
CL3175.Contig2_AGT	22.9883	0.616582	--
CL318.Contig1_AGT	9.10714	2.60121	PREDICTED: centaurin-gamma-1A-like [Acyrthosiphon pisum]
CL3203.Contig2_AGT	1.27614	3.76573	--
CL3208.Contig1_AGT	4.95177	21.5813	aminopeptidase N 3 [Aphis glycines]
CL3214.Contig1_AGT	31.0947	8.62378	PREDICTED: ectonucleotide pyrophosphatase/phosphodiesterase family member 5-like isoform 1 [Acyrthosiphon pisum]
CL3235.Contig2_AGT	4.456	13.8401	PREDICTED: galactokinase-like [Acyrthosiphon pisum]
CL3262.Contig1_AGT	1.89986	4.47585	PREDICTED: serine protease nudel-like [Acyrthosiphon pisum]
CL3278.Contig1_AGT	7.19125	1.1607	PREDICTED: hypothetical protein LOC100162635 isoform 4 [Acyrthosiphon pisum]
CL3289.Contig1_AGT	2.96978	16.0618	PREDICTED: UDP-glucuronosyltransferase 2B2-like [Acyrthosiphon pisum]
CL3294.Contig1_AGT	119.813	24.6419	spliceosome associated protein-like [Acyrthosiphon pisum] >gi|239792048|dbj|BAH72409.1| ACYPI000210 [Acyrthosiphon pisum]
CL3299.Contig4_AGT	1.45752	11.8332	PREDICTED: acyl-CoA synthetase family member 2, mitochondrial-like isoform 2 [Acyrthosiphon pisum]
CL330.Contig1_AGT	9.44035	0.186801	PREDICTED: nuclear RNA export factor 1-like [Acyrthosiphon pisum]
CL3308.Contig1_AGT	0.893546	6.61622	PREDICTED: acetyl-coenzyme A transporter 1-like [Acyrthosiphon pisum]
CL3314.Contig3_AGT	0.893037	3.19687	PREDICTED: rab11 family-interacting protein 4A-like isoform 1 [Acyrthosiphon pisum]
CL3328.Contig2_AGT	15.7442	3.76754	PREDICTED: hypothetical protein LOC100163910 [Acyrthosiphon pisum]
CL3329.Contig1_AGT	2.73631	8.72126	PREDICTED: hypothetical protein LOC100162050 [Acyrthosiphon pisum]
CL3337.Contig2_AGT	2.94224	11.3826	PREDICTED: choline transporter-like protein 2-like isoform 2 [Acyrthosiphon pisum] >gi|328701131|ref|XP_001943075.2| PREDICTED: choline transporter-like protein 2-like isoform 1 [Acyrthosiphon pisum]
CL3343.Contig2_AGT	1.90427	4.76857	receptor expression-enhancing protein 5-like [Acyrthosiphon pisum] >gi|239787988|dbj|BAH70692.1| ACYPI008960 [Acyrthosiphon pisum]
CL3344.Contig1_AGT	31.8755	72.7062	cytochrome b [Schizaphis graminum]
CL3347.Contig1_AGT	7.82785	1.45837	PREDICTED: stearoyl-CoA desaturase 5-like [Acyrthosiphon pisum]
CL3349.Contig1_AGT	1.55601	5.4552	--
CL3363.Contig1_AGT	22.9872	4.96906	PREDICTED: transmembrane protein 68-like [Acyrthosiphon pisum]
CL3366.Contig2_AGT	13.5213	27.8388	FUN14 domain-containing protein 1-like [Acyrthosiphon pisum] >gi|239788224|dbj|BAH70800.1| ACYPI007484 [Acyrthosiphon pisum] >gi|239788226|dbj|BAH70801.1| ACYPI007484 [Acyrthosiphon pisum]
CL3368.Contig1_AGT	1.24915	4.29176	--
CL3377.Contig2_AGT	148.555	19.7111	uncharacterized protein LOC100169187 [Acyrthosiphon pisum] >gi|239788555|dbj|BAH70952.1| ACYPI009828 [Acyrthosiphon pisum]
CL3380.Contig4_AGT	10.6275	2.06229	serine/arginine rich splicing factor-like [Acyrthosiphon pisum] >gi|239790824|dbj|BAH71947.1| ACYPI006902 [Acyrthosiphon pisum]
CL3381.Contig1_AGT	52.2228	6.56904	PREDICTED: replication protein A 70 kDa DNA-binding subunit-like [Acyrthosiphon pisum]
CL3393.Contig1_AGT	51.7348	1.45799	PREDICTED: myophilin-like [Acyrthosiphon pisum]
CL3395.Contig1_AGT	69.0016	7.29132	PREDICTED: hypothetical protein LOC100575593 [Acyrthosiphon pisum]
CL3398.Contig1_AGT	4.8021	0.465967	PREDICTED: hypothetical protein LOC100163586 isoform 1 [Acyrthosiphon pisum]
CL3399.Contig2_AGT	8.28127	1.1003	PREDICTED: hypothetical protein LOC100169032 [Acyrthosiphon pisum]
CL3432.Contig1_AGT	90.2339	22.1654	PREDICTED: hypothetical protein LOC100168031 isoform 1 [Acyrthosiphon pisum] >gi|328708727|ref|XP_003243783.1| PREDICTED: hypothetical protein LOC100168031 isoform 2 [Acyrthosiphon pisum]
CL3453.Contig1_AGT	4.96802	0.790654	PREDICTED: zinc finger protein ubi-d4-like isoform 2 [Acyrthosiphon pisum]
CL347.Contig2_AGT	79.1591	2.57916	PREDICTED: 7SK snRNA methylphosphate capping enzyme-like [Acyrthosiphon pisum]
CL349.Contig2_AGT	537.308	1598.3	TPA: TPA_inf: cathepsin B [Aphis gossypii]
CL349.Contig6_AGT	54.8174	304.524	TPA: TPA_inf: cathepsin B [Toxoptera citricida]
CL349.Contig7_AGT	685.143	3835.21	cathepsin B-N [Myzus persicae]
CL3491.Contig2_AGT	25.9098	7.05818	PREDICTED: coronin-1C-like [Acyrthosiphon pisum]
CL3492.Contig1_AGT	3.58855	26.7219	uncharacterized protein LOC100168280 [Acyrthosiphon pisum] >gi|239792837|dbj|BAH72713.1| ACYPI008997 [Acyrthosiphon pisum]
CL3501.Contig1_AGT	36.5155	5.89975	PREDICTED: polypeptide N-acetylgalactosaminyltransferase 5-like isoform 2 [Acyrthosiphon pisum]
CL3531.Contig3_AGT	1.71795	5.30545	PREDICTED: hypothetical protein LOC100167305 [Acyrthosiphon pisum]
CL3542.Contig1_AGT	1.61479	6.25241	PREDICTED: adenylate kinase isoenzyme 1-like [Acyrthosiphon pisum]
CL3547.Contig1_AGT	0.42799	3.75689	--
CL3570.Contig2_AGT	3.43911	0.501284	PREDICTED: coiled-coil domain-containing protein 6-like isoform 2 [Acyrthosiphon pisum]
CL3573.Contig2_AGT	5.66498	12.695	--
CL3583.Contig2_AGT	23.3595	4.54131	--
CL3589.Contig2_AGT	14.0169	2.56307	uncharacterized protein LOC100169008 [Acyrthosiphon pisum] >gi|239790938|dbj|BAH71998.1| ACYPI009666 [Acyrthosiphon pisum]
CL359.Contig1_AGT	123.692	3.25321	PREDICTED: dehydrogenase/reductase SDR family member 11-like [Acyrthosiphon pisum]
CL359.Contig2_AGT	32.3085	86.9813	short-chain dehydrogenase/reductase-like [Acyrthosiphon pisum] >gi|239792070|dbj|BAH72419.1| ACYPI009545 [Acyrthosiphon pisum]
CL359.Contig3_AGT	3.96846	8.34589	PREDICTED: dehydrogenase/reductase SDR family member 11-like [Acyrthosiphon pisum]
CL3616.Contig2_AGT	1.73053	3.68288	--
CL3630.Contig1_AGT	7.02591	32.9718	cathepsin F isoform 2 precursor [Acyrthosiphon pisum]
CL3649.Contig1_AGT	14.8174	51.3902	PREDICTED: cytochrome P450 6a2-like isoform 2 [Acyrthosiphon pisum]
CL3654.Contig1_AGT	2.02587	9.09914	PREDICTED: cAMP-dependent protein kinase type I regulatory subunit-like [Acyrthosiphon pisum]
CL3664.Contig3_AGT	1.76989	4.76297	PREDICTED: UDP-glucuronosyltransferase 2B14-like [Acyrthosiphon pisum]
CL3671.Contig2_AGT	5.61507	1.36967	PREDICTED: selenide, water dikinase-like isoform 1 [Acyrthosiphon pisum]
CL3676.Contig1_AGT	16.9339	1.1703	PREDICTED: hypothetical protein LOC100159982 [Acyrthosiphon pisum]
CL3683.Contig1_AGT	3.98389	9.41555	PREDICTED: hypothetical protein LOC100160259 [Acyrthosiphon pisum]
CL3701.Contig2_AGT	33.4184	1.71343	uncharacterized protein LOC100161208 [Acyrthosiphon pisum] >gi|239790789|dbj|BAH71932.1| ACYPI002449 [Acyrthosiphon pisum]
CL3704.Contig1_AGT	1.63506	5.58757	protein quiver precursor [Acyrthosiphon pisum] >gi|239790981|dbj|BAH72015.1| ACYPI007680 [Acyrthosiphon pisum]
CL3710.Contig1_AGT	2.29727	6.17442	PREDICTED: dual specificity protein phosphatase 14-like [Acyrthosiphon pisum]
CL372.Contig1_AGT	1.51522	19.3769	PREDICTED: neuroglian-like [Acyrthosiphon pisum]
CL3728.Contig1_AGT	5.61671	0.917207	PREDICTED: hypothetical protein LOC100164286 [Acyrthosiphon pisum]
CL3740.Contig1_AGT	12.033	2.05037	PREDICTED: mediator of RNA polymerase II transcription subunit 24-like [Acyrthosiphon pisum]
CL3763.Contig1_AGT	1.68914	3.9809	PREDICTED: protein argonaute-2-like isoform 2 [Acyrthosiphon pisum] >gi|328698356|ref|XP_003240622.1| PREDICTED: protein argonaute-2-like isoform 4 [Acyrthosiphon pisum]
CL3763.Contig2_AGT	9.95644	1.76299	PREDICTED: protein argonaute-2-like isoform 1 [Acyrthosiphon pisum] >gi|328698354|ref|XP_003240621.1| PREDICTED: protein argonaute-2-like isoform 3 [Acyrthosiphon pisum]
CL3769.Contig1_AGT	5.32737	0.628379	PREDICTED: GC-rich sequence DNA-binding factor 1-like [Acyrthosiphon pisum]
CL3778.Contig1_AGT	30.4818	2.34957	PREDICTED: KH domain-containing protein C56G2.1-like isoform 1 [Acyrthosiphon pisum] >gi|328719225|ref|XP_003246701.1| PREDICTED: KH domain-containing protein C56G2.1-like isoform 2 [Acyrthosiphon pisum]
CL378.Contig1_AGT	109.684	14.635	PREDICTED: AP-2 complex subunit mu-1-like [Acyrthosiphon pisum] >gi|193678743|ref|XP_001947094.1| PREDICTED: AP-2 complex subunit mu-1-like [Acyrthosiphon pisum]
CL380.Contig2_AGT	7.21898	21.4284	--
CL3805.Contig2_AGT	15.07	3.73127	PREDICTED: probable ATP-dependent RNA helicase pitchoune-like [Acyrthosiphon pisum]
CL3811.Contig2_AGT	37.2071	1.75574	PREDICTED: histone-arginine methyltransferase CARMER-like [Acyrthosiphon pisum]
CL3822.Contig2_AGT	4.22345	17.9528	PREDICTED: protein takeout-like [Acyrthosiphon pisum]
CL3833.Contig1_AGT	14.1755	1.84105	PREDICTED: protein 60A-like [Acyrthosiphon pisum]
CL3844.Contig3_AGT	29.5798	6.7209	PREDICTED: hypothetical protein LOC100573247 [Acyrthosiphon pisum]
CL385.Contig2_AGT	49.6661	0.919725	PREDICTED: hypothetical protein LOC100169459 [Acyrthosiphon pisum]
CL3850.Contig2_AGT	0.829318	3.45741	PREDICTED: hypothetical protein LOC100166314 isoform 1 [Acyrthosiphon pisum]
CL3854.Contig3_AGT	53.6689	856.515	PREDICTED: uncharacterized family 31 glucosidase KIAA1161-like [Acyrthosiphon pisum]
CL3859.Contig2_AGT	30.4101	63.5403	PREDICTED: B(0,+)-type amino acid transporter 1-like [Acyrthosiphon pisum]
CL3873.Contig1_AGT	4.98846	0.969378	uncharacterized protein LOC100168499 [Acyrthosiphon pisum] >gi|239788760|dbj|BAH71044.1| ACYPI009194 [Acyrthosiphon pisum]
CL3879.Contig1_AGT	18.366	4.47494	putative innexin 3 [Toxoptera citricida]
CL3916.Contig1_AGT	10.1764	1.06499	PREDICTED: hypothetical protein LOC100568734 [Acyrthosiphon pisum]
CL3927.Contig1_AGT	9.50342	1.12876	PREDICTED: hypothetical protein LOC100159331 [Acyrthosiphon pisum]
CL3942.Contig2_AGT	13.6415	1.96766	PREDICTED: thymidylate kinase-like isoform 3 [Acyrthosiphon pisum] >gi|193631933|ref|XP_001951544.1| PREDICTED: thymidylate kinase-like isoform 2 [Acyrthosiphon pisum] >gi|193631935|ref|XP_001951524.1| PREDICTED: thymidylate kinase-like isoform 1 [Acyrtho
CL3943.Contig1_AGT	22.578	0.316959	PREDICTED: hypothetical protein LOC100160598 isoform 1 [Acyrthosiphon pisum]
CL3945.Contig1_AGT	4.44941	9.48304	nicotinic acetylcholine receptor beta 1 subunit [Aphis gossypii]
CL3949.Contig1_AGT	7.88207	1.09115	PREDICTED: attractin-like protein 1-like [Acyrthosiphon pisum]
CL3956.Contig1_AGT	0.0600924	34.8648	PREDICTED: hypothetical protein LOC100573430 isoform 1 [Acyrthosiphon pisum] >gi|328722000|ref|XP_003247456.1| PREDICTED: hypothetical protein LOC100573430 isoform 2 [Acyrthosiphon pisum]
CL3963.Contig1_AGT	8.72632	1.67429	PREDICTED: hypothetical protein LOC100168641 [Acyrthosiphon pisum]
CL3966.Contig2_AGT	10.1885	41.6958	--
CL3990.Contig1_AGT	7.65442	22.8728	PREDICTED: delta(24)-sterol reductase-like isoform 3 [Acyrthosiphon pisum]
CL4016.Contig1_AGT	17.8889	5.18019	PREDICTED: hydroxymethylglutaryl-CoA synthase 2-like [Acyrthosiphon pisum]
CL404.Contig11_AGT	601.388	2133	PREDICTED: hypothetical protein LOC100574390 [Acyrthosiphon pisum]
CL4041.Contig2_AGT	0.809778	3.40008	PREDICTED: calcium-transporting ATPase sarcoplasmic/endoplasmic reticulum type-like isoform 1 [Acyrthosiphon pisum] >gi|328718403|ref|XP_003246477.1| PREDICTED: calcium-transporting ATPase sarcoplasmic/endoplasmic reticulum type-like isoform 2 [Acyrthosip
CL4048.Contig2_AGT	7.06619	0.392758	PREDICTED: protein alan shepard-like [Acyrthosiphon pisum]
CL405.Contig1_AGT	1456.31	3418.48	--
CL4050.Contig1_AGT	10.7139	1.86989	PREDICTED: ectoderm-neural cortex protein 2-like isoform 1 [Acyrthosiphon pisum] >gi|328715109|ref|XP_003245536.1| PREDICTED: ectoderm-neural cortex protein 2-like isoform 2 [Acyrthosiphon pisum]
CL4054.Contig1_AGT	112.639	11.7503	PREDICTED: polyadenylate-binding protein 2-like isoform 2 [Acyrthosiphon pisum]
CL4073.Contig1_AGT	3.27382	10.4348	PREDICTED: octopamine receptor beta-3R-like [Acyrthosiphon pisum]
CL410.Contig1_AGT	77.7681	5.91208	PREDICTED: diuretic hormone 45-like [Acyrthosiphon pisum]
CL4125.Contig3_AGT	17.1924	1.48992	PREDICTED: calcium-transporting ATPase type 2C member 1-like [Acyrthosiphon pisum]
CL4137.Contig1_AGT	25.9184	0.01	PREDICTED: serine/threonine-protein kinase 6-A-like isoform 2 [Acyrthosiphon pisum]
CL414.Contig1_AGT	12.2006	1.93301	PREDICTED: lysine-specific demethylase 4A-like [Acyrthosiphon pisum]
CL4143.Contig1_AGT	48.924	235.612	PREDICTED: hypothetical protein LOC100169635 isoform 1 [Acyrthosiphon pisum] >gi|328717941|ref|XP_003246342.1| PREDICTED: hypothetical protein LOC100169635 isoform 2 [Acyrthosiphon pisum]
CL4150.Contig1_AGT	5.40409	25.8388	PREDICTED: hypothetical protein LOC100162393 [Acyrthosiphon pisum]
CL4169.Contig1_AGT	6.73428	25.4018	PREDICTED: low-density lipoprotein receptor-related protein-like [Acyrthosiphon pisum]
CL4175.Contig1_AGT	3.68471	0.510448	PREDICTED: nuclear pore complex protein Nup205-like [Acyrthosiphon pisum]
CL4176.Contig1_AGT	39.5953	8.57219	PREDICTED: inner nuclear membrane protein Man1-like [Acyrthosiphon pisum]
CL4181.Contig1_AGT	2.52609	9.43624	PREDICTED: hypothetical protein LOC100165386 [Acyrthosiphon pisum]
CL4198.Contig2_AGT	5.06465	15.4523	PREDICTED: RNA-directed DNA polymerase from mobile element jockey-like [Acyrthosiphon pisum]
CL420.Contig2_AGT	3.41922	0.782401	PREDICTED: hypothetical protein LOC100168805 [Acyrthosiphon pisum]
CL421.Contig1_AGT	39.2971	3.20037	PREDICTED: maternal embryonic leucine zipper kinase-like [Acyrthosiphon pisum]
CL4211.Contig1_AGT	58.7473	5.42683	diphosphomevalonate decarboxylase [Acyrthosiphon pisum]
CL4237.Contig1_AGT	18.4589	1.60805	PREDICTED: hypothetical protein LOC100164293 [Acyrthosiphon pisum]
CL4254.Contig1_AGT	14.5571	0.88288	PREDICTED: CCR4-NOT transcription complex subunit 1-like [Acyrthosiphon pisum]
CL4273.Contig1_AGT	78.5263	221.606	PREDICTED: 4-aminobutyrate aminotransferase, mitochondrial-like [Acyrthosiphon pisum]
CL4278.Contig1_AGT	16.7552	2.64966	PREDICTED: muskelin-like [Acyrthosiphon pisum]
CL4289.Contig1_AGT	5.77466	30.875	stunted-like isoform B [Acyrthosiphon pisum]
CL4296.Contig1_AGT	20.4696	0.500419	PREDICTED: snurportin-1-like [Acyrthosiphon pisum]
CL4299.Contig1_AGT	80.4174	4.49394	PREDICTED: transcription factor HNF-4 homolog isoform 4 [Acyrthosiphon pisum]
CL4299.Contig2_AGT	6.88839	0.837962	PREDICTED: transcription factor HNF-4 homolog isoform 1 [Acyrthosiphon pisum]
CL4304.Contig1_AGT	1.72387	6.50346	PREDICTED: hypothetical protein LOC100161496 [Acyrthosiphon pisum]
CL4310.Contig1_AGT	1.13886	3.83543	PREDICTED: hypothetical protein LOC100572493 [Acyrthosiphon pisum]
CL4330.Contig2_AGT	8.11496	1.95331	PREDICTED: serine/threonine-protein kinase tricorner-like isoform 2 [Acyrthosiphon pisum]
CL4340.Contig1_AGT	3.73744	11.0697	ACYPI001774 [Acyrthosiphon pisum]
CL4340.Contig2_AGT	22.4435	185.627	PREDICTED: hypothetical protein LOC100160479 [Acyrthosiphon pisum]
CL4359.Contig3_AGT	9.50802	1.78244	PREDICTED: calcium-binding mitochondrial carrier protein SCaMC-1-like [Acyrthosiphon pisum]
CL4368.Contig1_AGT	4.83703	1.06067	PREDICTED: hypothetical protein LOC100165164 [Acyrthosiphon pisum]
CL4385.Contig1_AGT	26.0133	0.911058	PREDICTED: hypothetical protein LOC100575788 [Acyrthosiphon pisum]
CL442.Contig7_AGT	10.3965	22.2984	ZM-domain protein [Acyrthosiphon pisum]
CL4424.Contig1_AGT	12.6026	0.252595	PREDICTED: hypothetical protein LOC100161087 isoform 1 [Acyrthosiphon pisum] >gi|328719358|ref|XP_003246742.1| PREDICTED: hypothetical protein LOC100161087 isoform 2 [Acyrthosiphon pisum]
CL4454.Contig2_AGT	1.41198	9.72283	ACYPI007023 [Acyrthosiphon pisum]
CL4459.Contig1_AGT	4.04236	0.743468	PREDICTED: hypothetical protein LOC100164694 [Acyrthosiphon pisum]
CL4463.Contig1_AGT	16.2342	35.9815	PREDICTED: facilitated trehalose transporter Tret1-like isoform 1 [Acyrthosiphon pisum]
CL4463.Contig2_AGT	6.99014	14.9205	PREDICTED: facilitated trehalose transporter Tret1-like isoform 2 [Acyrthosiphon pisum]
CL4472.Contig2_AGT	21.9713	3.87905	PREDICTED: high mobility group protein 20A-like [Acyrthosiphon pisum]
CL4479.Contig1_AGT	96.1398	19.2696	ACYPI009090 [Acyrthosiphon pisum]
CL4487.Contig2_AGT	12.5615	1.40093	PREDICTED: hypothetical protein LOC100166532 isoform 2 [Acyrthosiphon pisum]
CL4490.Contig2_AGT	0.202782	4.85486	PREDICTED: glutamate decarboxylase-like protein 1-like [Acyrthosiphon pisum]
CL450.Contig1_AGT	3.89645	9.6284	PREDICTED: ATP-sensitive inward rectifier potassium channel 12-like isoform 1 [Acyrthosiphon pisum]
CL4504.Contig3_AGT	31.2375	0.601731	PREDICTED: cadherin-related tumor suppressor-like [Acyrthosiphon pisum]
CL451.Contig2_AGT	1.96151	5.39547	PREDICTED: hypothetical protein LOC100569227 [Acyrthosiphon pisum]
CL4510.Contig1_AGT	3.46738	30.7295	PREDICTED: acyl-CoA synthetase family member 2, mitochondrial-like [Acyrthosiphon pisum]
CL453.Contig2_AGT	0.908994	5.12204	PREDICTED: major facilitator superfamily domain-containing protein 6-like isoform 1 [Acyrthosiphon pisum] >gi|328707784|ref|XP_003243502.1| PREDICTED: major facilitator superfamily domain-containing protein 6-like isoform 2 [Acyrthosiphon pisum]
CL4575.Contig1_AGT	1.82889	23.7222	PREDICTED: protein quiver-like [Acyrthosiphon pisum]
CL4610.Contig1_AGT	1.62536	9.82075	PREDICTED: hypothetical protein LOC100574511 [Acyrthosiphon pisum]
CL4653.Contig2_AGT	31.659	71.124	--
CL4653.Contig3_AGT	102.993	207.309	myosin alkali light chain 1 isoform a [Acyrthosiphon pisum] >gi|89574479|gb|ABD76370.1| myosin 1 light chain-like protein [Acyrthosiphon pisum] >gi|239799311|dbj|BAH70582.1| ACYPI000027 [Acyrthosiphon pisum]
CL4655.Contig1_AGT	23.4403	57.1725	PREDICTED: serine protease snake-like isoform 1 [Acyrthosiphon pisum]
CL466.Contig1_AGT	8.16037	22.4681	hypothetical protein TcasGA2_TC001492 [Tribolium castaneum]
CL4666.Contig1_AGT	4.01146	10.262	PREDICTED: hypothetical protein LOC100574493 [Acyrthosiphon pisum]
CL4674.Contig1_AGT	179.766	43.3885	symbionin symL - pea aphid
CL4682.Contig1_AGT	1.4843	4.0521	--
CL4684.Contig1_AGT	31.0197	3.3862	PREDICTED: rhotekin-like isoform 1 [Acyrthosiphon pisum]
CL4695.Contig1_AGT	1.15608	3.55642	PREDICTED: scavenger receptor class B member 1-like isoform 1 [Acyrthosiphon pisum] >gi|328712128|ref|XP_003244734.1| PREDICTED: scavenger receptor class B member 1-like isoform 2 [Acyrthosiphon pisum]
CL4698.Contig2_AGT	13.5427	2.1486	ACYPI004229 [Acyrthosiphon pisum]
CL4702.Contig2_AGT	50.6045	142.994	--
CL4703.Contig1_AGT	10.9292	40.406	PREDICTED: hypothetical protein LOC100163506 [Acyrthosiphon pisum]
CL471.Contig1_AGT	0.84228	4.13626	PREDICTED: ABC transporter G family member 20-like isoform 1 [Acyrthosiphon pisum]
CL4732.Contig1_AGT	12.737	2.18789	PREDICTED: carboxypeptidase M-like [Acyrthosiphon pisum]
CL4738.Contig1_AGT	11.1563	2.57082	PREDICTED: beta-galactosidase-like [Acyrthosiphon pisum]
CL4746.Contig1_AGT	39.7561	3.0658	PREDICTED: probable ribonuclease ZC3H12C-like isoform 1 [Acyrthosiphon pisum]
CL4746.Contig2_AGT	8.20584	0.198474	PREDICTED: probable ribonuclease ZC3H12C-like isoform 2 [Acyrthosiphon pisum]
CL4767.Contig1_AGT	2.361	6.83547	--
CL4774.Contig2_AGT	4.90016	0.349302	PREDICTED: SUMO-activating enzyme subunit 1-like isoform 1 [Acyrthosiphon pisum] >gi|328701702|ref|XP_003241686.1| PREDICTED: SUMO-activating enzyme subunit 1-like isoform 2 [Acyrthosiphon pisum]
CL4779.Contig1_AGT	1.63504	4.93937	Homeobox protein PKNOX2, putative [Pediculus humanus corporis] >gi|212517462|gb|EEB19350.1| Homeobox protein PKNOX2, putative [Pediculus humanus corporis]
CL4797.Contig2_AGT	1.8083	5.0125	--
CL4799.Contig1_AGT	1.63041	4.9303	PREDICTED: hypothetical protein LOC100571674 [Acyrthosiphon pisum]
CL4802.Contig1_AGT	24.7254	65.8719	--
CL4810.Contig1_AGT	3.26516	0.721581	Cyclin-K, putative [Pediculus humanus corporis] >gi|212515660|gb|EEB17765.1| Cyclin-K, putative [Pediculus humanus corporis]
CL4820.Contig2_AGT	22.3679	2.40462	PREDICTED: NAD-dependent deacetylase sirtuin-1-like [Acyrthosiphon pisum]
CL4824.Contig1_AGT	22.6558	3.63102	PREDICTED: hypothetical protein LOC100167460 isoform 2 [Acyrthosiphon pisum]
CL484.Contig1_AGT	9.30558	0.561879	PREDICTED: hypothetical protein LOC100570083 [Acyrthosiphon pisum]
CL4850.Contig1_AGT	8.22979	1.63344	PREDICTED: serine/threonine-protein phosphatase PP1-beta catalytic subunit-like isoform 1 [Acyrthosiphon pisum]
CL486.Contig2_AGT	10.91	1.85117	PREDICTED: hypothetical protein LOC100165285 [Acyrthosiphon pisum]
CL4860.Contig2_AGT	8.54655	42.0607	PREDICTED: scavenger receptor class B member 1-like [Acyrthosiphon pisum]
CL4861.Contig2_AGT	20.2703	0.623214	PREDICTED: protein LSM14 homolog A-like [Acyrthosiphon pisum]
CL4872.Contig1_AGT	0.640771	3.63995	PREDICTED: doublesex- and mab-3-related transcription factor A2-like [Acyrthosiphon pisum]
CL4897.Contig2_AGT	21.8877	0.690252	PREDICTED: hypothetical protein LOC100161809 [Acyrthosiphon pisum]
CL4902.Contig1_AGT	63.3603	19.3824	PREDICTED: transmembrane protein 19-like isoform 2 [Acyrthosiphon pisum] >gi|328717449|ref|XP_003246210.1| PREDICTED: transmembrane protein 19-like isoform 3 [Acyrthosiphon pisum]
CL4905.Contig1_AGT	2737.19	0.86566	PREDICTED: hypothetical protein LOC100570532 [Acyrthosiphon pisum]
CL4911.Contig1_AGT	6.56708	14.5032	--
CL494.Contig1_AGT	11.1536	2.32033	DNA-directed RNA polymerase II polypeptide-like [Acyrthosiphon pisum] >gi|239789163|dbj|BAH71223.1| ACYPI001769 [Acyrthosiphon pisum]
CL4944.Contig3_AGT	16.122	51.7268	PREDICTED: integral membrane protein 2B-like isoform 1 [Acyrthosiphon pisum]
CL4970.Contig2_AGT	10.7348	0.994437	PREDICTED: DNA replication licensing factor Mcm2-like [Acyrthosiphon pisum]
CL4973.Contig1_AGT	0.715842	3.89471	PREDICTED: glutamate receptor, ionotropic kainate 3-like isoform 2 [Acyrthosiphon pisum]
CL4983.Contig1_AGT	4.3843	11.5143	--
CL4989.Contig2_AGT	8.64065	32.8441	PREDICTED: UDP-glucuronosyltransferase 2A1-like [Acyrthosiphon pisum]
CL4994.Contig2_AGT	1.94561	8.865	PREDICTED: hypothetical protein LOC100162667 [Acyrthosiphon pisum]
CL4998.Contig1_AGT	75.9473	252.964	PREDICTED: sialin-like [Acyrthosiphon pisum]
CL50.Contig2_AGT	1.71681	8.8915	--
CL5005.Contig1_AGT	342.682	727.306	myofilin isoform a [Acyrthosiphon pisum] >gi|253735723|ref|NP_001156709.1| myofilin isoform a [Acyrthosiphon pisum] >gi|239793565|dbj|BAH72894.1| ACYPI002609 [Acyrthosiphon pisum]
CL5005.Contig2_AGT	72.5612	201.35	myofilin isoform b [Acyrthosiphon pisum] >gi|253735725|ref|NP_001156710.1| myofilin isoform b [Acyrthosiphon pisum] >gi|239793567|dbj|BAH72895.1| ACYPI002609 [Acyrthosiphon pisum]
CL5023.Contig2_AGT	34.4827	105.899	ACYPI008569 [Acyrthosiphon pisum]
CL5028.Contig1_AGT	24.6061	6.41849	thymidylate synthase-like [Acyrthosiphon pisum] >gi|239790855|dbj|BAH71962.1| ACYPI006453 [Acyrthosiphon pisum]
CL5032.Contig1_AGT	0.948951	3.24853	PREDICTED: hypothetical protein LOC100573836 [Acyrthosiphon pisum]
CL5074.Contig1_AGT	1.91438	4.91001	PREDICTED: peroxidase-like [Acyrthosiphon pisum]
CL5079.Contig1_AGT	9.15801	55.0229	low density lipoprotein receptor, putative [Pediculus humanus corporis] >gi|212518371|gb|EEB20124.1| low density lipoprotein receptor, putative [Pediculus humanus corporis]
CL5105.Contig2_AGT	25.2521	0.385748	PREDICTED: nanos homolog 2 [Acyrthosiphon pisum]
CL5144.Contig1_AGT	9.7563	0.604789	PREDICTED: hypothetical protein LOC100168473 [Acyrthosiphon pisum]
CL5160.Contig2_AGT	8.06577	26.0472	PREDICTED: ornithine decarboxylase-like isoform 1 [Acyrthosiphon pisum] >gi|328700928|ref|XP_003241430.1| PREDICTED: ornithine decarboxylase-like isoform 2 [Acyrthosiphon pisum]
CL5168.Contig1_AGT	6.96965	1.12248	armadillo repeat containing 7-like [Acyrthosiphon pisum] >gi|239791481|dbj|BAH72199.1| ACYPI003727 [Acyrthosiphon pisum]
CL5170.Contig1_AGT	83.1046	4.39537	PREDICTED: cell-death-related nuclease 7-like isoform 1 [Acyrthosiphon pisum]
CL5174.Contig2_AGT	10.8893	2.25305	PREDICTED: rap1 GTPase-activating protein 1-like [Acyrthosiphon pisum]
CL5209.Contig1_AGT	32.2264	2.24985	PREDICTED: leucine-rich repeat and death domain-containing protein LOC401387-like [Acyrthosiphon pisum]
CL5213.Contig1_AGT	1.66078	6.55766	PREDICTED: hypothetical protein LOC100568512 isoform 1 [Acyrthosiphon pisum] >gi|328723610|ref|XP_003247892.1| PREDICTED: hypothetical protein LOC100568512 isoform 2 [Acyrthosiphon pisum]
CL5216.Contig2_AGT	72.5952	20.154	PREDICTED: proclotting enzyme-like [Acyrthosiphon pisum]
CL5236.Contig2_AGT	2.26076	9.81537	PREDICTED: UDP-glucuronosyltransferase 2B37-like [Acyrthosiphon pisum]
CL5242.Contig1_AGT	97.802	2.29923	PREDICTED: e3 ubiquitin-protein ligase UHRF1-like [Acyrthosiphon pisum]
CL5260.Contig1_AGT	2.43863	5.46021	PREDICTED: hypothetical protein LOC100571749 [Acyrthosiphon pisum]
CL5265.Contig1_AGT	1.88878	9.54288	PREDICTED: LIM/homeobox protein Lhx5-like [Acyrthosiphon pisum]
CL5272.Contig1_AGT	8.24957	0.90784	PREDICTED: bromodomain adjacent to zinc finger domain protein 1A-like isoform 1 [Acyrthosiphon pisum]
CL5275.Contig1_AGT	18.8034	4.99769	PREDICTED: protein phosphatase PP2A 55 kDa regulatory subunit-like isoform 1 [Acyrthosiphon pisum]
CL5276.Contig1_AGT	11.2153	2.67493	isopentenyl diphosphate isomerase [Acyrthosiphon pisum]
CL5279.Contig2_AGT	5.16725	15.4595	PREDICTED: hypothetical protein LOC100575561 isoform 2 [Acyrthosiphon pisum]
CL5338.Contig2_AGT	2.94276	14.502	miple protein precursor [Acyrthosiphon pisum]
CL5365.Contig1_AGT	7.6666	1.38866	PREDICTED: erythroid differentiation-related factor 1-like [Acyrthosiphon pisum]
CL5367.Contig1_AGT	16.7268	3.94953	uncharacterized protein LOC100167186 [Acyrthosiphon pisum] >gi|239789851|dbj|BAH71524.1| ACYPI007999 [Acyrthosiphon pisum]
CL5374.Contig1_AGT	3.82428	0.0541767	PREDICTED: hypothetical protein LOC100168511 isoform 1 [Acyrthosiphon pisum]
CL5388.Contig1_AGT	5.66946	17.3408	PREDICTED: cytochrome b561-like [Acyrthosiphon pisum]
CL5395.Contig1_AGT	4.35989	0.649762	PREDICTED: hypothetical protein LOC100161640 [Acyrthosiphon pisum]
CL5412.Contig1_AGT	18.7965	5.09875	PREDICTED: CCR4-NOT transcription complex subunit 2-like [Acyrthosiphon pisum]
CL5413.Contig1_AGT	246.578	45.9464	PREDICTED: aldehyde dehydrogenase, mitochondrial-like isoform 2 [Acyrthosiphon pisum]
CL5416.Contig1_AGT	22.9041	6.74861	PREDICTED: general transcription factor IIE subunit 1-like [Acyrthosiphon pisum]
CL5419.Contig1_AGT	2.75939	10.3757	hypothetical protein TcasGA2_TC009044 [Tribolium castaneum]
CL5421.Contig1_AGT	158.999	34.1691	putative chemosensory protein CSP2 [Aphis gossypii]
CL543.Contig2_AGT	9.39101	2.34828	PREDICTED: protein tweety-like isoform 1 [Acyrthosiphon pisum]
CL5435.Contig1_AGT	9.81723	0.956244	PREDICTED: solute carrier family 22 member 21-like [Acyrthosiphon pisum]
CL5465.Contig1_AGT	284.908	736.897	PREDICTED: hypothetical protein LOC100569226 [Acyrthosiphon pisum]
CL5467.Contig2_AGT	36.9269	2.64995	uncharacterized protein LOC100163293 [Acyrthosiphon pisum] >gi|239790468|dbj|BAH71794.1| ACYPI004387 [Acyrthosiphon pisum]
CL5475.Contig1_AGT	12.5703	2.98083	PREDICTED: hypothetical protein LOC100167413 [Acyrthosiphon pisum] >gi|328710906|ref|XP_003244395.1| PREDICTED: hypothetical protein LOC100167413 [Acyrthosiphon pisum]
CL5476.Contig1_AGT	18.0503	3.53932	PREDICTED: DNA repair protein RAD51 homolog 3-like [Acyrthosiphon pisum]
CL5485.Contig1_AGT	25.3707	6.66701	PREDICTED: f-box/WD repeat-containing protein 9-like [Acyrthosiphon pisum]
CL5493.Contig2_AGT	29.5989	0.841996	PREDICTED: hypothetical protein LOC100165823 isoform 1 [Acyrthosiphon pisum]
CL5497.Contig1_AGT	18.6144	1.41574	PREDICTED: molybdenum cofactor biosynthesis protein 1-like isoform 1 [Acyrthosiphon pisum]
CL5501.Contig1_AGT	0.676325	4.00313	--
CL5518.Contig1_AGT	11.3847	0.505903	PREDICTED: hypothetical protein LOC100574972 [Acyrthosiphon pisum]
CL5522.Contig1_AGT	6.92985	27.8496	PREDICTED: phenoloxidase subunit A3-like [Acyrthosiphon pisum]
CL5535.Contig1_AGT	9.83638	21.3591	PREDICTED: mothers against decapentaplegic homolog 6-like [Acyrthosiphon pisum]
CL5544.Contig1_AGT	15.8706	2.06033	ACYPI008695 [Acyrthosiphon pisum]
CL5569.Contig1_AGT	1.6871	5.09363	PREDICTED: sodium-independent sulfate anion transporter-like [Acyrthosiphon pisum]
CL5578.Contig1_AGT	1.50542	7.48153	PREDICTED: putative nuclease HARBI1-like [Acyrthosiphon pisum]
CL5583.Contig1_AGT	3.69839	12.8871	--
CL5598.Contig2_AGT	7.79016	16.8368	3,2-trans-enoyl-CoA isomerase, mitochondrial-like [Acyrthosiphon pisum]
CL5638.Contig3_AGT	17.5926	2.05824	PREDICTED: t-complex protein 1 subunit gamma-like [Acyrthosiphon pisum]
CL5642.Contig1_AGT	61.4449	11.7552	guanine nucleotide-binding protein Gq alpha subunit [Sitobion avenae]
CL5642.Contig2_AGT	0.757728	7.60519	AGAP005079-PB [Anopheles gambiae str. PEST] >gi|157017036|gb|EDO64076.1| AGAP005079-PB [Anopheles gambiae str. PEST]
CL5644.Contig1_AGT	15.0739	33.1193	PREDICTED: myrosinase 1-like [Acyrthosiphon pisum]
CL5649.Contig1_AGT	18.5715	4.15955	coiled-coil domain-containing protein 75-like [Acyrthosiphon pisum] >gi|239799158|dbj|BAH70512.1| ACYPI003347 [Acyrthosiphon pisum]
CL5659.Contig1_AGT	14.7007	0.575946	PREDICTED: serine/threonine-protein kinase mph1-like [Acyrthosiphon pisum]
CL5660.Contig1_AGT	32.634	4.14316	PREDICTED: ubiquitin carboxyl-terminal hydrolase 36-like [Acyrthosiphon pisum]
CL5664.Contig2_AGT	6.36691	0.502144	PREDICTED: protogenin B-like [Acyrthosiphon pisum]
CL5670.Contig1_AGT	1.93644	27.457	PREDICTED: guanine nucleotide-binding protein subunit beta-2-like [Acyrthosiphon pisum]
CL5687.Contig1_AGT	12.4383	1.6896	short-chain dehydrogenase-like [Acyrthosiphon pisum] >gi|239789824|dbj|BAH71511.1| ACYPI003467 [Acyrthosiphon pisum]
CL5690.Contig1_AGT	1.73518	10.3211	PREDICTED: fatty acyl-CoA reductase 1-like [Acyrthosiphon pisum]
CL5692.Contig1_AGT	1.34056	6.74102	PREDICTED: hypothetical protein LOC100576000 [Acyrthosiphon pisum]
CL5699.Contig2_AGT	4.30498	11.9584	PREDICTED: hypothetical protein LOC100161690 [Acyrthosiphon pisum]
CL5703.Contig2_AGT	42.6574	3.95507	PREDICTED: c-terminal-binding protein-like [Acyrthosiphon pisum]
CL5711.Contig1_AGT	5.37416	13.5352	PREDICTED: hypothetical protein LOC100167078 [Acyrthosiphon pisum]
CL5714.Contig2_AGT	12.0893	3.27386	PREDICTED: secretory carrier-associated membrane protein 1-like [Acyrthosiphon pisum]
CL5716.Contig1_AGT	13.6738	3.77748	PREDICTED: peripheral plasma membrane protein CASK-like isoform 3 [Acyrthosiphon pisum]
CL5723.Contig1_AGT	9.71153	1.20581	PREDICTED: protein ST7 homolog [Acyrthosiphon pisum]
CL5733.Contig1_AGT	36.5229	6.2418	PREDICTED: mediator of RNA polymerase II transcription subunit 23-like [Acyrthosiphon pisum]
CL574.Contig2_AGT	2.41134	8.54315	PREDICTED: probable cytochrome P450 6a14-like [Acyrthosiphon pisum]
CL5742.Contig1_AGT	0.977456	19.0927	hypothetical protein TcasGA2_TC001824 [Tribolium castaneum]
CL5746.Contig2_AGT	1.07861	3.05035	PREDICTED: oocyte zinc finger protein XlCOF8.4-like isoform 1 [Acyrthosiphon pisum] >gi|328701597|ref|XP_003241654.1| PREDICTED: oocyte zinc finger protein XlCOF8.4-like isoform 2 [Acyrthosiphon pisum]
CL5747.Contig2_AGT	27.4399	2.05159	PREDICTED: dynamin-1-like protein-like isoform 2 [Acyrthosiphon pisum] >gi|328709537|ref|XP_001944987.2| PREDICTED: dynamin-1-like protein-like isoform 3 [Acyrthosiphon pisum]
CL5771.Contig1_AGT	13.9969	31.2174	--
CL5781.Contig1_AGT	1.11702	19.7683	PREDICTED: elongation of very long chain fatty acids protein 4-like [Acyrthosiphon pisum]
CL579.Contig1_AGT	89.1062	4.5601	PREDICTED: chromobox protein homolog 3-like [Acyrthosiphon pisum]
CL5793.Contig1_AGT	52.8879	0.468579	protein numb homolog [Acyrthosiphon pisum] >gi|239792474|dbj|BAH72576.1| ACYPI002331 [Acyrthosiphon pisum]
CL5803.Contig2_AGT	1.1709	20.7058	PREDICTED: putative methyltransferase 235L-like [Acyrthosiphon pisum]
CL5812.Contig2_AGT	6.50023	16.3498	PREDICTED: hypothetical protein LOC100160993 [Acyrthosiphon pisum]
CL5816.Contig1_AGT	14.9587	1.94958	PREDICTED: hypothetical protein LOC100160388 [Acyrthosiphon pisum]
CL5831.Contig2_AGT	1.73529	3.73365	PREDICTED: cytochrome P450 6j1-like [Acyrthosiphon pisum]
CL5834.Contig1_AGT	21.1698	2.90611	PREDICTED: hypothetical protein LOC100572977 [Acyrthosiphon pisum]
CL5838.Contig1_AGT	4.81119	11.4579	PREDICTED: hypothetical protein LOC100162711 [Acyrthosiphon pisum]
CL5839.Contig1_AGT	12.4252	42.462	ACYPI002155 [Acyrthosiphon pisum]
CL584.Contig2_AGT	10.5264	23.2951	PREDICTED: acylamino-acid-releasing enzyme-like [Acyrthosiphon pisum]
CL5840.Contig1_AGT	225.304	5.05485	PREDICTED: hypothetical protein LOC100568595 isoform 2 [Acyrthosiphon pisum]
CL5847.Contig1_AGT	17.3601	1.92461	PREDICTED: endothelial transcription factor GATA-2-like [Acyrthosiphon pisum]
CL585.Contig1_AGT	35.5138	6.43583	PREDICTED: late secretory pathway protein AVL9 homolog [Acyrthosiphon pisum]
CL5857.Contig1_AGT	9.73907	20.546	PREDICTED: alanine--glyoxylate aminotransferase 2-like isoform 2 [Acyrthosiphon pisum]
CL5861.Contig2_AGT	16.5438	1.52083	uncharacterized protein LOC100162146 [Acyrthosiphon pisum]
CL587.Contig1_AGT	51.8393	125.472	PREDICTED: gamma-glutamyltranspeptidase 1-like isoform 1 [Acyrthosiphon pisum]
CL5884.Contig2_AGT	19.8486	4.53338	PREDICTED: protein TRC8 homolog [Acyrthosiphon pisum]
CL5887.Contig1_AGT	1.52469	5.19847	PREDICTED: eclosion hormone-like [Acyrthosiphon pisum] >gi|328718268|ref|XP_003246439.1| PREDICTED: eclosion hormone-like [Acyrthosiphon pisum]
CL5895.Contig1_AGT	11.3889	0.261161	PREDICTED: limkain-b1-like isoform 1 [Acyrthosiphon pisum]
CL5898.Contig1_AGT	4.8556	0.404629	PREDICTED: protein atonal homolog 1-like [Acyrthosiphon pisum]
CL5901.Contig2_AGT	18.0576	44.1116	--
CL5917.Contig1_AGT	28.9261	0.807288	PREDICTED: protein neuralized-like [Acyrthosiphon pisum]
CL5933.Contig1_AGT	74.5785	4.47754	PREDICTED: histone H1.1-like [Acyrthosiphon pisum]
CL5937.Contig1_AGT	5.81748	13.568	--
CL5939.Contig1_AGT	12.8241	1.50648	PREDICTED: hypothetical protein LOC100164991 [Acyrthosiphon pisum]
CL5963.Contig2_AGT	11.002	0.549649	PREDICTED: zinc finger protein 420-like [Cricetulus griseus]
CL5977.Contig1_AGT	1.16723	3.55696	--
CL5994.Contig1_AGT	22.7743	1.70183	PREDICTED: hypothetical protein LOC100158970 [Acyrthosiphon pisum]
CL6006.Contig1_AGT	7.39069	1.91663	PREDICTED: hypothetical protein LOC100573926 [Acyrthosiphon pisum]
CL6009.Contig1_AGT	1.57025	249.849	PREDICTED: lactase-phlorizin hydrolase-like [Acyrthosiphon pisum]
CL6016.Contig1_AGT	14.9852	1.09182	PREDICTED: ribonucleoside-diphosphate reductase large subunit-like isoform 1 [Acyrthosiphon pisum] >gi|328715730|ref|XP_003245707.1| PREDICTED: ribonucleoside-diphosphate reductase large subunit-like isoform 2 [Acyrthosiphon pisum]
CL6017.Contig1_AGT	55.5672	10.9228	PREDICTED: retinoblastoma-binding protein 5-like [Acyrthosiphon pisum]
CL6019.Contig1_AGT	33.595	5.56283	PREDICTED: hypothetical protein LOC100165491 isoform 1 [Acyrthosiphon pisum]
CL6028.Contig2_AGT	6.20973	1.01312	PREDICTED: NAD kinase-like isoform 1 [Acyrthosiphon pisum]
CL604.Contig1_AGT	106.897	258.695	PREDICTED: protein 5NUC-like [Acyrthosiphon pisum]
CL607.Contig2_AGT	2396.11	10782.4	uncharacterized protein LOC100163715 precursor [Acyrthosiphon pisum] >gi|239793631|dbj|BAH72922.1| ACYPI004778 [Acyrthosiphon pisum]
CL608.Contig1_AGT	1.7716	8.43493	PREDICTED: synaptic vesicle glycoprotein 2B-like [Acyrthosiphon pisum]
CL6085.Contig3_AGT	9.23101	1.30312	PREDICTED: e3 SUMO-protein ligase PIAS2-like isoform 2 [Acyrthosiphon pisum]
CL628.Contig1_AGT	2.26452	6.55509	--
CL63.Contig2_AGT	1.77815	9.45849	phospholipase A2-like precursor [Acyrthosiphon pisum]
CL638.Contig1_AGT	8.23333	34.5882	ACYPI001377 [Acyrthosiphon pisum]
CL642.Contig1_AGT	259.111	731.394	carboxylesterase [Aphis gossypii] >gi|42412535|gb|AAS15644.1| carboxylesterase [Aphis gossypii]
CL654.Contig1_AGT	1.47184	3.9021	PREDICTED: high affinity cationic amino acid transporter 1-like [Acyrthosiphon pisum]
CL666.Contig1_AGT	0.904269	4.33755	multiple coagulation factor deficiency 2-like precursor [Acyrthosiphon pisum] >gi|239791665|dbj|BAH72269.1| ACYPI005377 [Acyrthosiphon pisum]
CL693.Contig1_AGT	119.857	31.1134	PREDICTED: epoxide hydrolase 4-like [Acyrthosiphon pisum]
CL703.Contig4_AGT	0.882007	3.3342	PREDICTED: hypothetical protein LOC100166174 isoform 1 [Acyrthosiphon pisum] >gi|328721862|ref|XP_003247419.1| PREDICTED: hypothetical protein LOC100166174 isoform 2 [Acyrthosiphon pisum]
CL724.Contig2_AGT	63.3873	266.339	PREDICTED: probable maltase L-like [Acyrthosiphon pisum]
CL729.Contig2_AGT	1.50507	4.41704	glutathione S-transferase sigma 1 [Aphis gossypii]
CL73.Contig3_AGT	4.18224	0.507483	PREDICTED: polypyrimidine tract-binding protein 1-like isoform 3 [Acyrthosiphon pisum]
CL730.Contig1_AGT	405.514	88.2946	ubiquitin-like protein SMT3 [Acyrthosiphon pisum] >gi|90186495|gb|ABD91520.1| ubiquitin-like protein SMT3 [Acyrthosiphon pisum]
CL734.Contig1_AGT	7.24284	32.8668	PREDICTED: voltage-gated potassium channel subunit beta-3-like [Acyrthosiphon pisum]
CL741.Contig2_AGT	1.94419	7.37458	Neuronal calcium sensor, putative [Pediculus humanus corporis] >gi|212516957|gb|EEB18911.1| Neuronal calcium sensor, putative [Pediculus humanus corporis]
CL764.Contig2_AGT	12.7981	41.707	PREDICTED: cytochrome P450 4V2-like isoform 1 [Acyrthosiphon pisum] >gi|328708155|ref|XP_003243610.1| PREDICTED: cytochrome P450 4V2-like isoform 2 [Acyrthosiphon pisum]
CL779.Contig1_AGT	22.1457	1.92118	PREDICTED: anaphase-promoting complex subunit 4-like [Acyrthosiphon pisum]
CL783.Contig2_AGT	86.3553	226.185	PREDICTED: hypothetical protein LOC100573825 [Acyrthosiphon pisum]
CL786.Contig3_AGT	20.985	5.22478	PREDICTED: facilitated trehalose transporter Tret1-like isoform 2 [Acyrthosiphon pisum]
CL790.Contig2_AGT	18.1001	3.55343	ACYPI003266 [Acyrthosiphon pisum]
CL803.Contig1_AGT	82.4218	18.6937	PREDICTED: splicing factor U2af 38 kDa subunit-like isoform 1 [Acyrthosiphon pisum]
CL809.Contig1_AGT	12.5562	3.32989	Serine/threonine-protein kinase mig-15 [Camponotus floridanus]
CL810.Contig2_AGT	7.88548	0.659881	PREDICTED: nuclear pore complex protein Nup155-like, partial [Acyrthosiphon pisum]
CL831.Contig1_AGT	24.2575	123.028	PREDICTED: hypothetical protein LOC100571399 [Acyrthosiphon pisum]
CL846.Contig1_AGT	8.17544	1.42293	PREDICTED: hypothetical protein LOC100160639 [Acyrthosiphon pisum]
CL856.Contig2_AGT	16.7722	3.26107	PREDICTED: protein kinase C iota type-like [Acyrthosiphon pisum]
CL858.Contig1_AGT	26.9301	0.591611	PREDICTED: e3 ubiquitin-protein ligase UHRF1-like isoform 1 [Acyrthosiphon pisum] >gi|328718171|ref|XP_003246410.1| PREDICTED: e3 ubiquitin-protein ligase UHRF1-like isoform 2 [Acyrthosiphon pisum]
CL86.Contig1_AGT	72.072	0.705303	PREDICTED: ring canal kelch homolog [Acyrthosiphon pisum]
CL86.Contig2_AGT	2.65579	5.98971	PREDICTED: ring canal kelch homolog [Acyrthosiphon pisum]
CL868.Contig3_AGT	1.39801	3.40467	PREDICTED: lachesin-like isoform 3 [Acyrthosiphon pisum] >gi|328701378|ref|XP_003241581.1| PREDICTED: lachesin-like isoform 2 [Acyrthosiphon pisum]
CL873.Contig1_AGT	14.9361	1.07498	PREDICTED: prickle-like protein 3-like [Acyrthosiphon pisum]
CL874.Contig2_AGT	12.2739	3.01091	heterogeneous nuclear ribonucleoprotein-like [Acyrthosiphon pisum] >gi|239790977|dbj|BAH72014.1| ACYPI006706 [Acyrthosiphon pisum]
CL883.Contig1_AGT	41.0021	11.2768	PREDICTED: zinc transporter ZIP9-like [Acyrthosiphon pisum]
CL884.Contig1_AGT	3.73645	0.325093	PREDICTED: fasciclin-2-like [Acyrthosiphon pisum]
CL885.Contig1_AGT	2.15257	7.1108	PREDICTED: hypothetical protein LOC100166399 [Acyrthosiphon pisum]
CL893.Contig3_AGT	11.7738	1.98089	PREDICTED: serine-arginine protein 55-like isoform 2 [Acyrthosiphon pisum]
CL904.Contig6_AGT	12.384	0.776831	PREDICTED: zinc finger protein 84-like [Acyrthosiphon pisum]
CL918.Contig1_AGT	4.35699	11.7461	PREDICTED: tubby-related protein 4-like [Acyrthosiphon pisum]
CL927.Contig2_AGT	9.86878	2.1933	uncharacterized protein LOC100161746 [Acyrthosiphon pisum] >gi|239788477|dbj|BAH70917.1| ACYPI002945 [Acyrthosiphon pisum]
CL929.Contig1_AGT	28.5899	2.51827	PREDICTED: cyclin-J-like [Acyrthosiphon pisum]
CL93.Contig1_AGT	5.97559	20.3214	PREDICTED: CD63 antigen-like [Acyrthosiphon pisum]
CL939.Contig1_AGT	0.314616	9.6161	PREDICTED: fatty acid synthase-like isoform 1 [Acyrthosiphon pisum]
CL939.Contig2_AGT	0.708091	26.1705	PREDICTED: fatty acid synthase-like [Acyrthosiphon pisum]
CL945.Contig1_AGT	16.2618	68.0701	PREDICTED: UDP-glucuronosyltransferase 2B15-like [Acyrthosiphon pisum]
CL946.Contig1_AGT	6.96023	21.1897	PREDICTED: serine/threonine-protein kinase NIM1-like isoform 2 [Acyrthosiphon pisum]
CL951.Contig1_AGT	46.4507	4.64787	--
CL968.Contig2_AGT	13.5097	0.585379	PREDICTED: fructose-1,6-bisphosphatase 1-like isoform 2 [Acyrthosiphon pisum]
CL972.Contig1_AGT	2.57908	7.54683	PREDICTED: bumetanide-sensitive sodium-(potassium)-chloride cotransporter-like [Acyrthosiphon pisum]
CL982.Contig1_AGT	7.99676	2.15048	PREDICTED: probable 4-coumarate--CoA ligase 3-like isoform 2 [Acyrthosiphon pisum] >gi|328708060|ref|XP_001948363.2| PREDICTED: probable 4-coumarate--CoA ligase 3-like isoform 1 [Acyrthosiphon pisum]
CL982.Contig2_AGT	0.68738	3.65668	PREDICTED: probable 4-coumarate--CoA ligase 3-like isoform 2 [Acyrthosiphon pisum] >gi|328708060|ref|XP_001948363.2| PREDICTED: probable 4-coumarate--CoA ligase 3-like isoform 1 [Acyrthosiphon pisum]
CL990.Contig1_AGT	0.787878	5.98116	PREDICTED: aromatic-L-amino-acid decarboxylase-like [Acyrthosiphon pisum]
CL995.Contig1_AGT	1.95219	9.34406	PREDICTED: UDP-glucuronosyltransferase 2C1-like isoform 1 [Acyrthosiphon pisum]
Unigene10_AGT	26.1349	5.62926	PREDICTED: DNA repair protein XRCC3-like [Acyrthosiphon pisum]
Unigene10006_AGT	43.9739	8.24427	U3 small nucleolar ribonucleoprotein protein IMP3-like [Acyrthosiphon pisum] >gi|239790692|dbj|BAH71892.1| ACYPI001508 [Acyrthosiphon pisum]
Unigene10014_AGT	11.1305	0.677951	PREDICTED: cleavage and polyadenylation specificity factor subunit 1-like [Acyrthosiphon pisum]
Unigene10017_AGT	56.1229	155.099	PREDICTED: hypothetical protein LOC100573276 [Acyrthosiphon pisum]
Unigene1002_AGT	3.09444	6.34995	--
Unigene10029_AGT	2.08638	5.7968	PREDICTED: voltage-dependent calcium channel type D subunit alpha-1-like isoform 2 [Acyrthosiphon pisum]
Unigene10047_AGT	8.7619	2.14819	PREDICTED: cuticle protein-like [Acyrthosiphon pisum]
Unigene10068_AGT	4.10518	8.37968	PREDICTED: linear gramicidin synthase subunit D-like [Acyrthosiphon pisum]
Unigene10076_AGT	2.41932	86.8249	uncharacterized protein LOC100166601 precursor [Acyrthosiphon pisum] >gi|239799262|dbj|BAH70561.1| ACYPI007459 [Acyrthosiphon pisum]
Unigene10080_AGT	0.525842	6.89389	PREDICTED: hypothetical protein LOC100570952 [Acyrthosiphon pisum]
Unigene10081_AGT	2.09443	12.5386	--
Unigene10100_AGT	13.3083	2.04014	PREDICTED: hypothetical protein LOC100163869 [Acyrthosiphon pisum]
Unigene10121_AGT	2.26259	10.0032	PREDICTED: probable phospholipid-transporting ATPase ID-like [Acyrthosiphon pisum]
Unigene10135_AGT	10.5106	0.833036	PREDICTED: hypothetical protein LOC100575026 [Acyrthosiphon pisum]
Unigene1016_AGT	97.7945	3.05241	PREDICTED: hypothetical protein LOC100568620 [Acyrthosiphon pisum]
Unigene10162_AGT	11.3258	1.22782	PREDICTED: probable queuine tRNA-ribosyltransferase-like isoform 1 [Acyrthosiphon pisum] >gi|328701293|ref|XP_003241555.1| PREDICTED: probable queuine tRNA-ribosyltransferase-like isoform 2 [Acyrthosiphon pisum]
Unigene10165_AGT	3.87729	8.40453	--
Unigene10169_AGT	223.46	14.9285	deoxyuridine 5&apos;-triphosphate nucleotidohydrolase, mitochondrial-like [Acyrthosiphon pisum] >gi|239789176|dbj|BAH71229.1| ACYPI002199 [Acyrthosiphon pisum]
Unigene10187_AGT	30.7962	89.4098	uncharacterized protein LOC100160953 precursor [Acyrthosiphon pisum] >gi|239789946|dbj|BAH71566.1| ACYPI002217 [Acyrthosiphon pisum]
Unigene10210_AGT	3.01563	8.82645	PREDICTED: hypothetical protein LOC100569913 [Acyrthosiphon pisum]
Unigene10213_AGT	0.879527	3.19103	PREDICTED: otopetrin-2-like [Acyrthosiphon pisum]
Unigene10222_AGT	13.2097	2.02454	PREDICTED: probable ATP-dependent RNA helicase kurz-like [Acyrthosiphon pisum]
Unigene10248_AGT	1.5684	3.84111	--
Unigene10255_AGT	8.55426	0.414872	PREDICTED: hypothetical protein LOC100575800 [Acyrthosiphon pisum]
Unigene10264_AGT	1.01313	3.15086	PREDICTED: potassium voltage-gated channel protein Shaker-like, partial [Acyrthosiphon pisum]
Unigene10294_AGT	17.1075	119.68	hypothetical protein CRE_03576 [Caenorhabditis remanei] >gi|308248801|gb|EFO92753.1| hypothetical protein CRE_03576 [Caenorhabditis remanei]
Unigene103_AGT	61.9617	11.7858	--
Unigene10308_AGT	10.7319	1.92521	PREDICTED: dosage compensation regulator-like [Acyrthosiphon pisum]
Unigene10318_AGT	1.29881	4.40243	hypothetical protein TcasGA2_TC015228 [Tribolium castaneum]
Unigene10322_AGT	38.8784	91.4611	putative chemosensory protein CSP1 [Myzus persicae]
Unigene10325_AGT	6.8266	0.36157	PREDICTED: hypothetical protein LOC100163778 [Acyrthosiphon pisum]
Unigene10348_AGT	0.975892	4.37871	PREDICTED: hypothetical protein LOC100159502 [Acyrthosiphon pisum]
Unigene1035_AGT	0.894537	4.60665	PREDICTED: Down syndrome cell adhesion molecule-like protein CG42256-like [Acyrthosiphon pisum]
Unigene10351_AGT	0.333956	3.79705	PREDICTED: SET and MYND domain-containing protein 4-like [Acyrthosiphon pisum]
Unigene10352_AGT	24.5249	1.21684	--
Unigene1036_AGT	12.1469	1.60618	PREDICTED: DNA ligase 1-like [Acyrthosiphon pisum]
Unigene1037_AGT	132.858	14.2518	PREDICTED: protein scarlet-like [Acyrthosiphon pisum]
Unigene10373_AGT	32.0445	115.404	ACYPI25566 [Acyrthosiphon pisum]
Unigene10374_AGT	64.992	4.22213	PREDICTED: nuclear hormone receptor FTZ-F1-like [Acyrthosiphon pisum]
Unigene10379_AGT	41.4638	207.23	PREDICTED: hypothetical protein LOC100163944 [Acyrthosiphon pisum]
Unigene10380_AGT	10.5536	0.91722	PREDICTED: condensin-2 complex subunit D3-like [Acyrthosiphon pisum]
Unigene10392_AGT	1.07929	3.43864	PREDICTED: hypothetical protein LOC100161743 [Acyrthosiphon pisum]
Unigene10397_AGT	18.2507	0.449172	PREDICTED: nuclear transcription factor Y subunit alpha-like [Acyrthosiphon pisum]
Unigene10398_AGT	25.8775	1.66586	hypothetical protein G5I_02262 [Acromyrmex echinatior]
Unigene10401_AGT	0.847071	3.67693	PREDICTED: hypothetical protein LOC100569292 [Acyrthosiphon pisum]
Unigene10413_AGT	66.5113	217.403	PREDICTED: protein CREG2-like [Acyrthosiphon pisum]
Unigene10414_AGT	4.92911	18.8778	--
Unigene10415_AGT	27.4246	97.2822	acyl-protein thioesterase 1,2-like [Acyrthosiphon pisum] >gi|239789780|dbj|BAH71492.1| ACYPI002611 [Acyrthosiphon pisum]
Unigene10426_AGT	17.1289	43.5399	--
Unigene10427_AGT	8.90045	24.4996	--
Unigene10439_AGT	6.33638	25.8178	uncharacterized protein LOC100166506 [Acyrthosiphon pisum] >gi|239791232|dbj|BAH72111.1| ACYPI007372 [Acyrthosiphon pisum]
Unigene1048_AGT	44.0989	0.771756	PREDICTED: putative ankyrin repeat protein R840-like [Acyrthosiphon pisum]
Unigene10483_AGT	1.42127	4.50545	PREDICTED: hypothetical protein LOC100574593 [Acyrthosiphon pisum]
Unigene10493_AGT	3.73228	9.38296	hypothetical protein [Bactrocera oleae]
Unigene10501_AGT	4.45073	15.955	PREDICTED: hypothetical protein LOC100606104 [Nomascus leucogenys]
Unigene10503_AGT	11.0224	41.4011	--
Unigene10512_AGT	18.7527	2.70832	PREDICTED: tyrosine-protein phosphatase 99A-like isoform 2 [Acyrthosiphon pisum]
Unigene10523_AGT	14.2944	3.12942	PREDICTED: GPI mannosyltransferase 4-like [Acyrthosiphon pisum]
Unigene10532_AGT	19.8857	2.79502	--
Unigene1054_AGT	19.2466	2.72332	PREDICTED: tyrosine-protein phosphatase non-receptor type 21-like [Acyrthosiphon pisum]
Unigene10543_AGT	1.12469	5.22312	PREDICTED: uncharacterized protein LOC100896491 [Callithrix jacchus]
Unigene1057_AGT	86.7433	22.1573	uncharacterized protein LOC100162433 [Acyrthosiphon pisum] >gi|239789804|dbj|BAH71502.1| ACYPI003585 [Acyrthosiphon pisum]
Unigene10570_AGT	37.6336	81.384	AGAP005323-PB [Anopheles gambiae str. PEST] >gi|158293988|ref|XP_001688634.1| AGAP005323-PA [Anopheles gambiae str. PEST] >gi|55238139|gb|EAA11815.2| AGAP005323-PB [Anopheles gambiae str. PEST] >gi|157015356|gb|EDO63640.1| AGAP005323-PA [Anopheles gambiae
Unigene10577_AGT	114.51	22.9921	ACYPI006777 [Acyrthosiphon pisum]
Unigene1058_AGT	3.71942	7.61002	--
Unigene10581_AGT	1.39775	4.66925	--
Unigene10582_AGT	85.3821	15.9277	PREDICTED: dnaJ homolog subfamily C member 9-like isoform 1 [Acyrthosiphon pisum]
Unigene10591_AGT	13682.4	4.80269	gp64 and disintegrin-like protein [Dictyostelium fasciculatum]
Unigene10597_AGT	3.06047	6.70813	PREDICTED: cGMP-dependent protein kinase, isozyme 1-like [Acyrthosiphon pisum]
Unigene10603_AGT	36.0689	131.576	PREDICTED: hypothetical protein LOC100159010 [Acyrthosiphon pisum]
Unigene10613_AGT	3.05089	6.68879	--
Unigene10614_AGT	49.8526	407.666	--
Unigene10621_AGT	8.81962	1.63534	PREDICTED: regulator of nonsense transcripts 2 isoform 2 [Acyrthosiphon pisum]
Unigene10629_AGT	1.87346	9.54175	PREDICTED: lipase member H-B-like [Acyrthosiphon pisum]
Unigene10645_AGT	43.1882	94.5895	PREDICTED: venom carboxylesterase-6-like [Acyrthosiphon pisum]
Unigene1065_AGT	16.4361	2.48875	PREDICTED: hypothetical protein LOC100573049 [Acyrthosiphon pisum]
Unigene10650_AGT	10.7409	1.2952	PREDICTED: katanin p80 WD40-containing subunit B1-like [Acyrthosiphon pisum]
Unigene10659_AGT	2.08558	4.32321	--
Unigene1066_AGT	36.9061	8.38076	PREDICTED: exosome complex exonuclease RRP43-like [Acyrthosiphon pisum]
Unigene10663_AGT	0.117089	8.09242	PREDICTED: mitogen-activated protein kinase kinase kinase 15-like [Acyrthosiphon pisum]
Unigene10671_AGT	2.04624	5.88575	--
Unigene10672_AGT	3.15695	16.0036	--
Unigene1068_AGT	1.45135	3.95073	--
Unigene10691_AGT	7.07264	0.594397	PREDICTED: probable protein-cysteine N-palmitoyltransferase porcupine-like [Acyrthosiphon pisum]
Unigene1073_AGT	87.0167	24.365	PREDICTED: hypothetical protein LOC100165401 [Acyrthosiphon pisum]
Unigene1075_AGT	14.7678	3.00396	PREDICTED: myosin-Va isoform 1 [Acyrthosiphon pisum]
Unigene10768_AGT	833.472	35.7722	PREDICTED: hypothetical protein LOC100575942 [Acyrthosiphon pisum]
Unigene10769_AGT	337.231	16.2333	--
Unigene10774_AGT	30.0179	0.773012	PREDICTED: hypothetical protein LOC100159889 [Acyrthosiphon pisum]
Unigene1079_AGT	47.3957	8.13565	PREDICTED: zinc finger protein 12-like isoform 1 [Acyrthosiphon pisum] >gi|328712102|ref|XP_003244731.1| PREDICTED: zinc finger protein 12-like isoform 2 [Acyrthosiphon pisum] >gi|328712104|ref|XP_003244732.1| PREDICTED: zinc finger protein 12-like isofor
Unigene10797_AGT	30.2462	2.69088	--
Unigene10813_AGT	1.18711	7.5805	PREDICTED: hypothetical protein LOC100573684 [Acyrthosiphon pisum]
Unigene10821_AGT	15.0801	4.05481	PREDICTED: hypothetical protein LOC100161626 isoform 2 [Acyrthosiphon pisum]
Unigene10832_AGT	10.6951	1.57825	PREDICTED: importin-11 [Acyrthosiphon pisum]
Unigene10871_AGT	17.8145	1.28549	PREDICTED: adenylate cyclase type 8-like [Acyrthosiphon pisum]
Unigene1088_AGT	0.515545	19.8532	PREDICTED: similar to putative gag-pol protein [Tribolium castaneum] >gi|270010757|gb|EFA07205.1| hypothetical protein TcasGA2_TC010212 [Tribolium castaneum]
Unigene10883_AGT	11.0425	44.8189	--
Unigene10898_AGT	1.81955	6.06758	PREDICTED: allatostatin-A receptor-like [Acyrthosiphon pisum]
Unigene10899_AGT	0.35995	3.86876	PREDICTED: hypothetical protein LOC100166173 [Acyrthosiphon pisum]
Unigene1090_AGT	62.4868	5.77736	PREDICTED: hypothetical protein LOC100574325 [Acyrthosiphon pisum]
Unigene1092_AGT	564.372	66.1072	PREDICTED: myocyte-specific enhancer factor 2-like isoform 1 [Acyrthosiphon pisum] >gi|328716103|ref|XP_003245833.1| PREDICTED: myocyte-specific enhancer factor 2-like isoform 2 [Acyrthosiphon pisum] >gi|328716105|ref|XP_003245834.1| PREDICTED: myocyte-sp
Unigene10920_AGT	0.899268	5.94205	--
Unigene10952_AGT	8.93306	1.35371	PREDICTED: DNA repair and recombination protein RAD54-like [Acyrthosiphon pisum]
Unigene10960_AGT	5.31009	0.525056	PREDICTED: hypothetical protein LOC100168098 [Acyrthosiphon pisum]
Unigene10969_AGT	15.5539	1.0554	PREDICTED: protein arginine N-methyltransferase 5-like isoform 1 [Acyrthosiphon pisum] >gi|328719258|ref|XP_003246708.1| PREDICTED: protein arginine N-methyltransferase 5-like isoform 2 [Acyrthosiphon pisum]
Unigene1097_AGT	50.9616	8.81485	PREDICTED: hypothetical protein LOC100574081 [Acyrthosiphon pisum]
Unigene11007_AGT	10.1722	1.20925	PREDICTED: probable helicase senataxin-like [Acyrthosiphon pisum]
Unigene1103_AGT	143.562	287.608	PREDICTED: porphobilinogen deaminase-like isoform 1 [Acyrthosiphon pisum] >gi|328705509|ref|XP_003242834.1| PREDICTED: porphobilinogen deaminase-like isoform 2 [Acyrthosiphon pisum]
Unigene11046_AGT	15.6157	1.3667	PREDICTED: hypothetical protein LOC100163401 [Acyrthosiphon pisum]
Unigene11048_AGT	1.52402	3.85835	PREDICTED: hypothetical protein LOC100574426 [Acyrthosiphon pisum]
Unigene11062_AGT	2.46914	9.50177	PREDICTED: hypothetical protein LOC100571104 [Acyrthosiphon pisum]
Unigene11086_AGT	4.3195	15.6057	PREDICTED: TWiK family of potassium channels protein 18-like [Apis florea]
Unigene11089_AGT	15.034	1.13017	PREDICTED: origin recognition complex subunit 5-like [Acyrthosiphon pisum]
Unigene11090_AGT	1.7006	4.51975	PREDICTED: hypothetical protein LOC100160125 [Acyrthosiphon pisum]
Unigene11103_AGT	39.0332	8.67126	PREDICTED: MAP/microtubule affinity-regulating kinase 3-like isoform 2 [Acyrthosiphon pisum]
Unigene11105_AGT	2.93092	8.32351	--
Unigene11129_AGT	83.3574	353.829	PREDICTED: pancreatic lipase-related protein 2-like [Acyrthosiphon pisum]
Unigene11151_AGT	10.2678	2.34293	PREDICTED: nuclear receptor subfamily 2 group C member 2-like [Acyrthosiphon pisum]
Unigene11158_AGT	1.18964	3.61393	PREDICTED: hypothetical protein LOC100168314 [Acyrthosiphon pisum]
Unigene11159_AGT	88.3486	227.532	PREDICTED: solute carrier family 23 member 2-like [Nasonia vitripennis]
Unigene1116_AGT	3.17492	11.6805	PREDICTED: arrestin domain-containing protein 3-like [Acyrthosiphon pisum]
Unigene11160_AGT	42.3195	126.95	PREDICTED: solute carrier family 23 member 1-like [Acyrthosiphon pisum]
Unigene11175_AGT	3.45783	9.9195	PREDICTED: hypothetical protein LOC100167407 [Acyrthosiphon pisum]
Unigene11184_AGT	27.9434	175.685	PREDICTED: nose resistant to fluoxetine protein 6-like, partial [Acyrthosiphon pisum]
Unigene11191_AGT	2.92752	8.85126	PREDICTED: proton-coupled amino acid transporter 1-like [Acyrthosiphon pisum]
Unigene1121_AGT	0.94571	4.0762	GI24566 [Drosophila mojavensis] >gi|193916115|gb|EDW14982.1| GI24566 [Drosophila mojavensis]
Unigene11212_AGT	33.2325	79.368	--
Unigene11217_AGT	3.10497	10.3712	PREDICTED: corticotropin-releasing factor-binding protein-like isoform 2 [Acyrthosiphon pisum] >gi|328720481|ref|XP_003247043.1| PREDICTED: corticotropin-releasing factor-binding protein-like isoform 3 [Acyrthosiphon pisum] >gi|328720483|ref|XP_001952870.
Unigene11226_AGT	1.91348	5.84789	PREDICTED: gamma-aminobutyric acid receptor subunit rho-3-like [Acyrthosiphon pisum]
Unigene11241_AGT	1.88847	7.7616	PREDICTED: hypothetical protein LOC100574123 [Acyrthosiphon pisum]
Unigene11244_AGT	43.6312	170.369	PREDICTED: multifunctional protein ADE2-like isoform 1 [Acyrthosiphon pisum] >gi|328703123|ref|XP_003242100.1| PREDICTED: multifunctional protein ADE2-like isoform 2 [Acyrthosiphon pisum]
Unigene11264_AGT	4.25645	11.6684	PREDICTED: growth/differentiation factor 8-like [Acyrthosiphon pisum]
Unigene11273_AGT	10.8881	0.236861	PREDICTED: serine/threonine-protein kinase PLK4-like [Acyrthosiphon pisum]
Unigene11277_AGT	36.142	3.78429	PREDICTED: hypothetical protein LOC100569494 isoform 1 [Acyrthosiphon pisum]
Unigene11301_AGT	0.975819	4.30458	PREDICTED: hypothetical protein LOC100167500 [Acyrthosiphon pisum]
Unigene11316_AGT	5.49414	25.3985	--
Unigene1133_AGT	2.31554	6.28663	PREDICTED: ras-specific guanine nucleotide-releasing factor 1-like [Acyrthosiphon pisum]
Unigene11360_AGT	11.5774	1.76118	--
Unigene11377_AGT	6.38095	27.2131	ACYPI004259 [Acyrthosiphon pisum]
Unigene11378_AGT	9.18271	46.1807	PREDICTED: hypothetical protein LOC100169287 [Acyrthosiphon pisum]
Unigene11409_AGT	5.98583	25.5022	uncharacterized protein LOC100166851 precursor [Acyrthosiphon pisum] >gi|239789033|dbj|BAH71166.1| ACYPI007690 [Acyrthosiphon pisum]
Unigene11426_AGT	77.7176	19.8636	Transcription elongation factor A protein 1 [Camponotus floridanus]
Unigene11437_AGT	15.5621	0.489179	telomerase reverse transcriptase [Acyrthosiphon pisum]
Unigene11456_AGT	0.59888	4.32091	PREDICTED: uncharacterized MFS-type transporter C19orf28-like [Acyrthosiphon pisum]
Unigene11463_AGT	23.084	1.0735	PREDICTED: hypothetical protein LOC100168684 [Acyrthosiphon pisum]
Unigene11468_AGT	24.4352	2.526	PREDICTED: g1/S-specific cyclin-D2-like [Acyrthosiphon pisum]
Unigene11480_AGT	4.36303	15.1261	--
Unigene11487_AGT	3.85612	11.6908	--
Unigene11498_AGT	0.883177	3.77626	PREDICTED: hypothetical protein LOC100165139 [Acyrthosiphon pisum]
Unigene115_AGT	69.126	7.4746	PREDICTED: e3 ubiquitin-protein ligase RFWD3-like [Acyrthosiphon pisum]
Unigene11500_AGT	16.2488	47.342	PREDICTED: similar to calbindin-32 [Tribolium castaneum] >gi|270009492|gb|EFA05940.1| hypothetical protein TcasGA2_TC008758 [Tribolium castaneum]
Unigene11517_AGT	2.86125	11.8099	PREDICTED: hypothetical protein LOC100573193 [Acyrthosiphon pisum]
Unigene11528_AGT	2.47068	7.97927	cuticular protein CPG12-like precursor [Acyrthosiphon pisum] >gi|239790880|dbj|BAH71974.1| ACYPI002333 [Acyrthosiphon pisum]
Unigene11543_AGT	14.5256	0.585858	PREDICTED: hypothetical protein LOC100165416 [Acyrthosiphon pisum]
Unigene11546_AGT	1.93558	5.22582	Zinc finger protein KIAA0543 [Harpegnathos saltator]
Unigene11552_AGT	2.27353	6.62895	PREDICTED: filamin-A-like [Acyrthosiphon pisum]
Unigene11558_AGT	15.1125	58.5506	PREDICTED: hypothetical protein LOC100164853 [Acyrthosiphon pisum]
Unigene11566_AGT	159.6	381.686	uncharacterized protein LOC100167199 precursor [Acyrthosiphon pisum] >gi|239793577|dbj|BAH72899.1| ACYPI008012 [Acyrthosiphon pisum]
Unigene11567_AGT	6.61163	13.9042	--
Unigene11570_AGT	1.98816	5.96875	--
Unigene11574_AGT	7.01328	38.4857	--
Unigene1159_AGT	32.0345	7.1151	--
Unigene11595_AGT	1.76525	5.65553	PREDICTED: zinc finger and SCAN domain-containing protein 2-like [Bombus impatiens]
Unigene11605_AGT	2.94994	7.29762	--
Unigene11609_AGT	21.5773	83.2038	uncharacterized protein LOC100164299 [Acyrthosiphon pisum] >gi|239790652|dbj|BAH71874.1| ACYPI005328 [Acyrthosiphon pisum]
Unigene11621_AGT	1.41269	6.17292	--
Unigene11625_AGT	43.8081	98.0452	PREDICTED: pancreatic lipase-related protein 1-like isoform 1 [Acyrthosiphon pisum]
Unigene1164_AGT	15.4275	2.16519	PREDICTED: hypothetical protein LOC100166883 [Acyrthosiphon pisum]
Unigene11646_AGT	11.0758	1.83172	PREDICTED: probable ATP-dependent RNA helicase DDX10-like [Acyrthosiphon pisum]
Unigene11654_AGT	3.40564	12.9711	PREDICTED: serine/threonine-protein kinase SRPK1-like isoform 2 [Acyrthosiphon pisum]
Unigene11658_AGT	50.6801	0.825549	PREDICTED: uncharacterized protein LOC680498 [Rattus norvegicus] >gi|392354401|ref|XP_001057443.2| PREDICTED: uncharacterized protein LOC680498 [Rattus norvegicus]
Unigene11660_AGT	11.459	2.02646	PREDICTED: n-glycosylase/DNA lyase-like [Acyrthosiphon pisum]
Unigene11663_AGT	1.08503	3.14972	PREDICTED: hypothetical protein LOC100576063 [Acyrthosiphon pisum]
Unigene11671_AGT	35.9447	4.06046	PREDICTED: RNA pseudouridylate synthase domain-containing protein 2-like [Acyrthosiphon pisum]
Unigene11684_AGT	20.723	4.31298	PREDICTED: prolyl 4-hydroxylase subunit alpha-2-like [Acyrthosiphon pisum]
Unigene11687_AGT	4.27854	0.690908	PREDICTED: anaphase-promoting complex subunit 2-like [Acyrthosiphon pisum]
Unigene117_AGT	10.148	33.7205	PREDICTED: hypothetical protein LOC100568735 [Acyrthosiphon pisum] >gi|328717582|ref|XP_003246248.1| PREDICTED: hypothetical protein LOC100569278 [Acyrthosiphon pisum]
Unigene11713_AGT	5.70326	0.411201	PREDICTED: hypothetical protein LOC100159282 [Acyrthosiphon pisum]
Unigene11731_AGT	14.7911	1.22081	PREDICTED: histone-lysine N-methyltransferase eggless-like [Acyrthosiphon pisum]
Unigene11734_AGT	1.36838	3.37457	PREDICTED: bestrophin-2-like [Acyrthosiphon pisum]
Unigene11748_AGT	1.06744	4.93186	PREDICTED: hypothetical protein LOC100165703 isoform 2 [Acyrthosiphon pisum]
Unigene11764_AGT	173.907	43.1293	mediator of RNA polymerase II transcription subunit 8 [Acyrthosiphon pisum]
Unigene11765_AGT	87.1484	19.2684	ACYPI001064 [Acyrthosiphon pisum]
Unigene118_AGT	3.91453	27.5138	--
Unigene11807_AGT	1.286	4.89057	PREDICTED: hypothetical protein LOC100571160 [Acyrthosiphon pisum]
Unigene11812_AGT	5.56371	21.8162	--
Unigene11817_AGT	25.1802	3.54953	hypothetical protein [Eimeria tenella strain Houghton] >gi|109238448|emb|CAK51412.1| hypothetical protein eimer2200f10.tmp0001 [Eimeria tenella]
Unigene11831_AGT	16.6734	2.32265	PREDICTED: sphingomyelin phosphodiesterase 4-like [Acyrthosiphon pisum]
Unigene11844_AGT	11.0308	23.1098	PREDICTED: cubilin-like [Acyrthosiphon pisum]
Unigene11868_AGT	0.803899	6.93649	PREDICTED: hypothetical protein LOC100572259 [Acyrthosiphon pisum]
Unigene11871_AGT	18.9097	0.950442	PREDICTED: NFX1-type zinc finger-containing protein 1-like isoform 2 [Acyrthosiphon pisum] >gi|328723537|ref|XP_001945309.2| PREDICTED: NFX1-type zinc finger-containing protein 1-like isoform 1 [Acyrthosiphon pisum]
Unigene11894_AGT	25.783	2.79091	PREDICTED: Fanconi anemia group A protein-like [Acyrthosiphon pisum]
Unigene11915_AGT	8.9903	21.0242	PREDICTED: sodium-independent sulfate anion transporter-like [Acyrthosiphon pisum]
Unigene11916_AGT	14.6951	3.31296	--
Unigene11925_AGT	49.6224	7.51782	--
Unigene11928_AGT	2.95318	6.63276	PREDICTED: similar to CG2010 CG2010-PA [Tribolium castaneum] >gi|270013173|gb|EFA09621.1| hypothetical protein TcasGA2_TC011742 [Tribolium castaneum]
Unigene11944_AGT	14.6895	2.36998	PREDICTED: spermatogenesis-associated protein 5-like [Acyrthosiphon pisum]
Unigene11953_AGT	1.65088	7.99715	putative pol-like protein [Danaus plexippus]
Unigene11970_AGT	7.11122	17.5916	--
Unigene11973_AGT	12.3581	2.93865	3 exoribonuclease-like [Acyrthosiphon pisum] >gi|239791374|dbj|BAH72161.1| ACYPI010191 [Acyrthosiphon pisum]
Unigene11993_AGT	2.27629	6.11883	PREDICTED: glutamate receptor-interacting protein 1-like [Acyrthosiphon pisum]
Unigene11999_AGT	121.057	268.757	PREDICTED: macrophage migration inhibitory factor homolog [Acyrthosiphon pisum]
Unigene12005_AGT	129.386	357.852	ACYPI001427 [Acyrthosiphon pisum]
Unigene12006_AGT	110.078	306.846	PREDICTED: hypothetical protein LOC100160101 [Acyrthosiphon pisum]
Unigene12013_AGT	0.905906	3.17225	PREDICTED: THAP domain-containing protein 9-like [Strongylocentrotus purpuratus]
Unigene12014_AGT	1.25885	3.00419	PREDICTED: similar to THAP domain-containing protein 9 [Hydra magnipapillata]
Unigene12016_AGT	2.82633	10.7909	PREDICTED: ly6/PLAUR domain-containing protein 6B-like [Acyrthosiphon pisum]
Unigene12019_AGT	1.94473	11.2071	SEC14-like protein 4 [Acyrthosiphon pisum]
Unigene12021_AGT	8.37059	1.54702	PREDICTED: protein O-mannosyl-transferase 2-like [Nasonia vitripennis]
Unigene12028_AGT	4.51767	15.7254	--
Unigene12029_AGT	15.385	0.944755	PREDICTED: hypothetical protein LOC100164319 [Acyrthosiphon pisum]
Unigene1203_AGT	89.9463	6.78006	PREDICTED: histone H1C-like [Acyrthosiphon pisum]
Unigene12032_AGT	12.2048	50.8046	PREDICTED: alpha-tocopherol transfer protein-like [Acyrthosiphon pisum]
Unigene12045_AGT	24.7185	55.7533	PREDICTED: hypothetical protein LOC100161133 isoform 1 [Acyrthosiphon pisum] >gi|328719411|ref|XP_003246757.1| PREDICTED: hypothetical protein LOC100161133 isoform 2 [Acyrthosiphon pisum]
Unigene12050_AGT	24.1476	87.1105	--
Unigene12055_AGT	96.8515	27.0711	PREDICTED: serine/threonine-protein phosphatase PP1-beta catalytic subunit-like isoform 2 [Acyrthosiphon pisum]
Unigene12069_AGT	1.44838	5.97841	PREDICTED: cubilin-like [Acyrthosiphon pisum]
Unigene12090_AGT	3.23247	10.7798	PREDICTED: tubulointerstitial nephritis antigen-like isoform 2 [Acyrthosiphon pisum]
Unigene12091_AGT	37.958	11.1335	PREDICTED: enhancer of mRNA-decapping protein 3-like isoform 2 [Acyrthosiphon pisum]
Unigene12096_AGT	1.23717	17.4915	uncharacterized protein LOC100159110 precursor [Acyrthosiphon pisum] >gi|239792834|dbj|BAH72712.1| ACYPI000511 [Acyrthosiphon pisum]
Unigene1210_AGT	2.07264	4.84969	PREDICTED: hypothetical protein LOC100169416 [Acyrthosiphon pisum]
Unigene12113_AGT	13.6238	2.71428	PREDICTED: neurexin-4-like isoform 1 [Acyrthosiphon pisum]
Unigene1213_AGT	41.6149	7.87638	stau [Laodelphax striatella]
Unigene12130_AGT	195.813	31.3665	PREDICTED: protein phosphatase 1G-like [Acyrthosiphon pisum]
Unigene12131_AGT	0.766081	4.00647	PREDICTED: xenotropic and polytropic retrovirus receptor 1 homolog [Acyrthosiphon pisum]
Unigene12134_AGT	1.74913	6.40789	--
Unigene12173_AGT	24.3343	4.37837	survival of motor neuron protein-like [Acyrthosiphon pisum] >gi|239789195|dbj|BAH71237.1| ACYPI010178 [Acyrthosiphon pisum]
Unigene12174_AGT	5.17874	19.545	leucomyosuppressin-like precursor [Acyrthosiphon pisum] >gi|239791396|dbj|BAH72170.1| ACYPI004856 [Acyrthosiphon pisum]
Unigene12179_AGT	10.1976	22.4996	--
Unigene12180_AGT	29.8543	8.92139	PREDICTED: f-actin-capping protein subunit alpha-like [Acyrthosiphon pisum] >gi|193702327|ref|XP_001948270.1| PREDICTED: f-actin-capping protein subunit alpha-like [Acyrthosiphon pisum]
Unigene12183_AGT	0.904869	3.70861	homeobox protein prospero/prox-1/ceh-26, putative [Pediculus humanus corporis] >gi|212512098|gb|EEB14930.1| homeobox protein prospero/prox-1/ceh-26, putative [Pediculus humanus corporis]
Unigene12184_AGT	11.9256	2.69698	PREDICTED: UPF0595 protein C22orf40 homolog [Acyrthosiphon pisum]
Unigene12197_AGT	2446.65	1.22975	PREDICTED: hypothetical protein LOC100572308 [Acyrthosiphon pisum]
Unigene12198_AGT	11.4231	47.1835	PREDICTED: protein 5NUC-like [Acyrthosiphon pisum]
Unigene12203_AGT	37.3249	98.0243	PREDICTED: hypothetical protein LOC100158767 isoform 1 [Acyrthosiphon pisum]
Unigene12205_AGT	12.4518	29.344	PREDICTED: hypothetical protein LOC100158767 isoform 2 [Acyrthosiphon pisum]
Unigene12208_AGT	2.39915	5.13865	PREDICTED: hypothetical protein LOC100163133 [Acyrthosiphon pisum]
Unigene1221_AGT	177.021	6.03508	PREDICTED: hypothetical protein LOC100568595 isoform 1 [Acyrthosiphon pisum]
Unigene12212_AGT	2.81967	7.45107	PREDICTED: hypothetical protein LOC100167353 [Acyrthosiphon pisum]
Unigene1223_AGT	35.8248	76.2415	PREDICTED: ubiquitin-protein ligase E3A-like isoform 1 [Acyrthosiphon pisum]
Unigene12234_AGT	88.7782	24.1126	PREDICTED: peroxisomal membrane protein PEX13-like [Acyrthosiphon pisum]
Unigene12239_AGT	11.8539	25.9168	serine protease-like precursor [Acyrthosiphon pisum] >gi|239790654|dbj|BAH71875.1| ACYPI000297 [Acyrthosiphon pisum]
Unigene12241_AGT	11.1623	1.10338	PREDICTED: origin recognition complex subunit 2-like [Acyrthosiphon pisum]
Unigene12244_AGT	10.5931	26.6773	PREDICTED: hypothetical protein LOC100164810 [Acyrthosiphon pisum]
Unigene12263_AGT	3.81775	17.0273	NADH dehydrogenase subunit 5 [Schizaphis graminum] >gi|41352305|gb|AAS00821.1| NADH dehydrogenase subunit 5 [Schizaphis graminum]
Unigene12264_AGT	11.0754	34.3295	PREDICTED: hypothetical protein LOC100573035 [Acyrthosiphon pisum]
Unigene12267_AGT	6.70335	33.4728	PREDICTED: hypothetical protein LOC100569121 [Acyrthosiphon pisum]
Unigene12288_AGT	14.2785	2.22299	PREDICTED: Bloom syndrome protein homolog [Acyrthosiphon pisum]
Unigene12293_AGT	0.511079	5.02361	G-protein coupled receptor-like [Acyrthosiphon pisum] >gi|239792888|dbj|BAH72730.1| ACYPI000671 [Acyrthosiphon pisum]
Unigene12299_AGT	6.16944	12.9489	--
Unigene123_AGT	33.042	3.58158	PREDICTED: hypothetical protein LOC100575225 [Acyrthosiphon pisum]
Unigene12304_AGT	23.6284	2.67244	PREDICTED: hypothetical protein LOC100167890 [Acyrthosiphon pisum]
Unigene12312_AGT	12.1424	0.804918	PREDICTED: abnormal spindle-like microcephaly-associated protein homolog [Acyrthosiphon pisum]
Unigene12314_AGT	2.29366	7.18313	--
Unigene12331_AGT	1.12749	5.00679	--
Unigene12332_AGT	10.1986	22.8715	PREDICTED: hypothetical protein LOC100572970 [Acyrthosiphon pisum]
Unigene12343_AGT	35.9275	3.35445	PREDICTED: histone acetyltransferase MYST4-like isoform 1 [Acyrthosiphon pisum] >gi|328722100|ref|XP_003247480.1| PREDICTED: histone acetyltransferase MYST4-like isoform 2 [Acyrthosiphon pisum]
Unigene12368_AGT	10.7132	2.10972	PREDICTED: neurotrimin-like [Acyrthosiphon pisum]
Unigene12376_AGT	2.22699	6.24809	--
Unigene12400_AGT	220.712	1021.05	PREDICTED: hypothetical protein LOC100160550 [Acyrthosiphon pisum]
Unigene12401_AGT	17.298	3.35716	--
Unigene12405_AGT	1.17718	3.78664	PREDICTED: alpha-tubulin N-acetyltransferase-like [Acyrthosiphon pisum]
Unigene12410_AGT	88.9811	0.261396	PREDICTED: solute carrier family 2, facilitated glucose transporter member 1-like [Acyrthosiphon pisum]
Unigene12415_AGT	2.07847	8.88519	--
Unigene12431_AGT	19.1215	4.54683	--
Unigene12436_AGT	319.819	35.5633	PREDICTED: c-1-tetrahydrofolate synthase, cytoplasmic-like [Acyrthosiphon pisum]
Unigene12456_AGT	7.02073	1.04138	PREDICTED: ubiquitin carboxyl-terminal hydrolase calypso-like [Acyrthosiphon pisum]
Unigene12466_AGT	8.96809	1.01405	PREDICTED: regulator of telomere elongation helicase 1 homolog [Acyrthosiphon pisum]
Unigene12469_AGT	1.06892	4.35596	PREDICTED: sodium-dependent serotonin transporter-like [Acyrthosiphon pisum]
Unigene12471_AGT	4.65649	10.0861	--
Unigene12482_AGT	21.3307	96.9601	uncharacterized protein LOC100159932 precursor [Acyrthosiphon pisum] >gi|239789712|dbj|BAH71461.1| ACYPI001271 [Acyrthosiphon pisum]
Unigene1249_AGT	0.995676	7.43442	--
Unigene12499_AGT	23.4787	5.95478	PREDICTED: set1/Ash2 histone methyltransferase complex subunit ASH2-like [Acyrthosiphon pisum]
Unigene12500_AGT	12.4998	2.06452	PREDICTED: set1/Ash2 histone methyltransferase complex subunit ASH2-like [Acyrthosiphon pisum]
Unigene12510_AGT	105.453	229.567	PREDICTED: ectonucleoside triphosphate diphosphohydrolase 5-like isoform 1 [Acyrthosiphon pisum] >gi|328704730|ref|XP_003242584.1| PREDICTED: ectonucleoside triphosphate diphosphohydrolase 5-like isoform 2 [Acyrthosiphon pisum]
Unigene12524_AGT	12.5349	1.66027	ACYPI007644 [Acyrthosiphon pisum]
Unigene12525_AGT	38.1409	110.849	PREDICTED: hypothetical protein LOC100167701 isoform 1 [Acyrthosiphon pisum] >gi|328704960|ref|XP_003242652.1| PREDICTED: hypothetical protein LOC100167701 isoform 2 [Acyrthosiphon pisum] >gi|328704962|ref|XP_003242653.1| PREDICTED: hypothetical protein L
Unigene12528_AGT	38.6332	5.35705	PREDICTED: oxysterol-binding protein-related protein 11-like [Acyrthosiphon pisum]
Unigene12531_AGT	6.064	29.4687	PREDICTED: hypothetical protein LOC100163961 [Acyrthosiphon pisum]
Unigene12536_AGT	76.795	8.32875	CTD nuclear envelope phosphatase 1 [Acyrthosiphon pisum]
Unigene12537_AGT	20.8275	5.12526	ACYPI006108 [Acyrthosiphon pisum]
Unigene1255_AGT	9.90095	35.9216	NADH dehydrogenase subunit 4 [Acyrthosiphon pisum] >gi|212290754|gb|ACJ23584.1| NADH dehydrogenase subunit 4 [Acyrthosiphon pisum]
Unigene12551_AGT	18.8755	3.59355	PREDICTED: nucleolar protein 6-like [Acyrthosiphon pisum]
Unigene12560_AGT	2.98875	8.11759	PREDICTED: acetyl-coenzyme A transporter 1-like [Acyrthosiphon pisum]
Unigene12569_AGT	36.7999	5.20596	PREDICTED: lysine-specific demethylase lid-like [Acyrthosiphon pisum]
Unigene12576_AGT	11090.7	5.31064	PREDICTED: hypothetical protein LOC100574116 isoform 1 [Acyrthosiphon pisum]
Unigene12584_AGT	25.7736	5.29925	PREDICTED: PCI domain-containing protein 2-like isoform 1 [Acyrthosiphon pisum] >gi|328711278|ref|XP_003244497.1| PREDICTED: PCI domain-containing protein 2-like isoform 2 [Acyrthosiphon pisum] >gi|328711280|ref|XP_003244498.1| PREDICTED: PCI domain-conta
Unigene12593_AGT	3.05966	9.3228	PREDICTED: kynurenine 3-monooxygenase-like [Acyrthosiphon pisum]
Unigene12599_AGT	0.613355	4.90652	PREDICTED: Usher syndrome type-1G protein homolog [Acyrthosiphon pisum]
Unigene12605_AGT	2.11857	7.16686	--
Unigene12612_AGT	6.73999	18.0799	PREDICTED: hypothetical protein LOC100158947 [Acyrthosiphon pisum]
Unigene12620_AGT	32.5149	69.9543	PREDICTED: hypothetical protein LOC100569396 [Acyrthosiphon pisum]
Unigene12642_AGT	10.2525	2.09042	PREDICTED: hypothetical protein LOC100165862 [Acyrthosiphon pisum]
Unigene12654_AGT	21.5036	3.06267	PREDICTED: probable ATP-dependent RNA helicase DDX49-like [Acyrthosiphon pisum]
Unigene12668_AGT	6.03409	12.4287	--
Unigene12679_AGT	15.6997	60.6715	--
Unigene12680_AGT	1.76024	5.26885	tripsin I-P1 precursor, putative [Pediculus humanus corporis] >gi|212511976|gb|EEB14823.1| tripsin I-P1 precursor, putative [Pediculus humanus corporis]
Unigene12681_AGT	1.49401	5.92135	PREDICTED: hypothetical protein LOC100575512 [Acyrthosiphon pisum]
Unigene12683_AGT	55.1879	210.012	PREDICTED: branched-chain-amino-acid aminotransferase, cytosolic-like [Acyrthosiphon pisum]
Unigene12700_AGT	27.9528	5.92164	--
Unigene12701_AGT	4.98491	24.7323	odorant-binding protein [Myzus persicae]
Unigene12707_AGT	2.6997	8.14619	--
Unigene12714_AGT	1.42269	4.40244	neuroglobin-like [Acyrthosiphon pisum] >gi|239792581|dbj|BAH72618.1| ACYPI001485 [Acyrthosiphon pisum]
Unigene12715_AGT	1.85822	7.09113	PREDICTED: hypothetical protein LOC100568904 [Acyrthosiphon pisum]
Unigene1273_AGT	0.738595	31.0033	PREDICTED: esterase FE4-like [Acyrthosiphon pisum]
Unigene12736_AGT	2.47121	6.79708	--
Unigene12740_AGT	21.5133	4.92503	PREDICTED: alpha-catulin-like, partial [Acyrthosiphon pisum]
Unigene12741_AGT	2.64742	9.03198	--
Unigene12755_AGT	7.02577	24.7732	PREDICTED: transcription factor HES-1-A-like [Acyrthosiphon pisum]
Unigene12757_AGT	10.5198	36.5972	PREDICTED: hypothetical protein LOC100572792 [Acyrthosiphon pisum]
Unigene12758_AGT	16.128	50.9417	--
Unigene12759_AGT	253.384	835.176	PREDICTED: gelsolin-like isoform 1 [Acyrthosiphon pisum]
Unigene12761_AGT	72.4606	12.3006	--
Unigene12764_AGT	0.767179	3.09269	PREDICTED: hypothetical protein LOC100167639 [Acyrthosiphon pisum]
Unigene12770_AGT	3.51638	8.10839	PREDICTED: UDP-glucuronosyltransferase 2B15-like [Acyrthosiphon pisum]
Unigene12775_AGT	6.75689	13.5542	PREDICTED: neuropeptides capa receptor-like [Acyrthosiphon pisum]
Unigene12778_AGT	50.9656	2.75051	uncharacterized protein LOC100572372 [Acyrthosiphon pisum] >gi|239792195|dbj|BAH72466.1| ACYPI30763 [Acyrthosiphon pisum]
Unigene12793_AGT	1.69407	3.99327	lipase-like [Acyrthosiphon pisum] >gi|239791206|dbj|BAH72102.1| ACYPI008696 [Acyrthosiphon pisum]
Unigene1280_AGT	11.2872	28.3686	--
Unigene12805_AGT	5.46785	14.4646	--
Unigene12808_AGT	27.7821	2.55611	PREDICTED: DNA replication licensing factor Mcm6-like [Acyrthosiphon pisum]
Unigene12814_AGT	4.67336	10.4279	hypothetical protein TcasGA2_TC000201 [Tribolium castaneum]
Unigene12815_AGT	2.10754	8.78677	PREDICTED: similar to GA10108-PA [Tribolium castaneum]
Unigene12817_AGT	293.893	60.4156	PREDICTED: hypothetical protein LOC100167151 [Acyrthosiphon pisum]
Unigene12836_AGT	2.70453	6.41784	PREDICTED: elongation of very long chain fatty acids protein 4-like [Acyrthosiphon pisum]
Unigene12839_AGT	2.12704	14.3135	--
Unigene12840_AGT	0.891223	7.26695	--
Unigene12847_AGT	6.5366	0.404752	--
Unigene12849_AGT	8.0301	67.2177	PREDICTED: diuretic hormone receptor-like [Acyrthosiphon pisum]
Unigene12863_AGT	8.50407	0.655297	hypothetical protein AND_03551 [Anopheles darlingi]
Unigene12866_AGT	1.18828	3.5241	--
Unigene12878_AGT	301.945	3.8597	PREDICTED: importin subunit alpha-2-like [Acyrthosiphon pisum]
Unigene12881_AGT	279.643	68.1543	hypothetical protein TcasGA2_TC013240 [Tribolium castaneum]
Unigene12882_AGT	69.3702	14.6845	--
Unigene12887_AGT	136.64	8.91731	PREDICTED: geminin-like isoform 1 [Acyrthosiphon pisum] >gi|328708815|ref|XP_003243805.1| PREDICTED: geminin-like isoform 2 [Acyrthosiphon pisum]
Unigene12888_AGT	14.7759	0.608843	--
Unigene1289_AGT	4.31143	8.87759	PREDICTED: serpin B10-like [Acyrthosiphon pisum]
Unigene12892_AGT	48.5812	2.87936	PREDICTED: replication factor C subunit 4-like [Acyrthosiphon pisum]
Unigene12899_AGT	1.80764	7.77382	--
Unigene12902_AGT	87.9104	13.4303	uncharacterized protein LOC100164493 [Acyrthosiphon pisum] >gi|239790678|dbj|BAH71886.1| ACYPI005506 [Acyrthosiphon pisum]
Unigene12903_AGT	52.6695	1.2761	PREDICTED: hypothetical protein LOC100569443 [Acyrthosiphon pisum]
Unigene12910_AGT	135.598	346.855	--
Unigene12912_AGT	12.6372	1.06295	--
Unigene12925_AGT	39.7844	2.40255	PREDICTED: hypothetical protein LOC100569969 [Acyrthosiphon pisum]
Unigene12929_AGT	14.425	1.29405	PREDICTED: cryptochrome-1-like [Acyrthosiphon pisum]
Unigene12930_AGT	5.31997	16.4842	--
Unigene12936_AGT	2.19612	7.99822	--
Unigene12937_AGT	107.858	479.462	odorant-binding protein 2, partial [Aphis craccivora]
Unigene12942_AGT	108.246	281.418	PREDICTED: protein takeout-like [Acyrthosiphon pisum]
Unigene12955_AGT	42.1011	88.4329	--
Unigene12970_AGT	13.3867	1.68126	PREDICTED: hypothetical protein LOC100568720 [Acyrthosiphon pisum]
Unigene13004_AGT	20.4122	4.50421	uncharacterized protein LOC100168991 [Acyrthosiphon pisum] >gi|239789344|dbj|BAH71302.1| ACYPI009649 [Acyrthosiphon pisum]
Unigene13011_AGT	144.119	2.42208	Armadillo repeat-containing protein 7 [Camponotus floridanus]
Unigene13013_AGT	291.978	1.72041	follicle cell protein 3C [Blattella germanica]
Unigene13018_AGT	79.9113	195.731	dnaJ homolog subfamily B member 6-like [Acyrthosiphon pisum] >gi|239793340|dbj|BAH72799.1| ACYPI006735 [Acyrthosiphon pisum]
Unigene13035_AGT	1.40282	5.745	PREDICTED: muscarinic acetylcholine receptor M3-like isoform 2 [Acyrthosiphon pisum] >gi|328700956|ref|XP_001951887.2| PREDICTED: muscarinic acetylcholine receptor M3-like isoform 1 [Acyrthosiphon pisum] >gi|328700958|ref|XP_003241439.1| PREDICTED: muscar
Unigene13038_AGT	1.51877	7.65679	PREDICTED: facilitated trehalose transporter Tret1-like [Acyrthosiphon pisum]
Unigene13052_AGT	37.951	1.62466	PREDICTED: hypothetical protein LOC100569036 [Acyrthosiphon pisum]
Unigene13055_AGT	0.862849	3.14288	PREDICTED: runt-related transcription factor 1-like [Acyrthosiphon pisum]
Unigene13066_AGT	38.448	4.5942	PREDICTED: flap endonuclease 1 [Acyrthosiphon pisum]
Unigene13072_AGT	0.858125	4.11307	PREDICTED: hypothetical protein LOC100162021 [Acyrthosiphon pisum]
Unigene13075_AGT	21.4707	3.28548	PREDICTED: protein deltex-like [Acyrthosiphon pisum]
Unigene13081_AGT	0.391392	3.25815	uncharacterized protein LOC100166998 precursor [Acyrthosiphon pisum] >gi|239792202|dbj|BAH72469.1| ACYPI007824 [Acyrthosiphon pisum]
Unigene13114_AGT	1.4069	4.68328	--
Unigene13115_AGT	13.5188	3.03223	PREDICTED: hypothetical protein LOC100163112 [Acyrthosiphon pisum]
Unigene13116_AGT	11.311	28.4398	ACYPI002608 [Acyrthosiphon pisum]
Unigene13117_AGT	13.7584	36.3354	PREDICTED: peptidylglycine alpha-hydroxylating monooxygenase-like [Acyrthosiphon pisum]
Unigene13128_AGT	20.3076	3.97994	uncharacterized protein LOC100166987 [Acyrthosiphon pisum] >gi|239791191|dbj|BAH72095.1| ACYPI007816 [Acyrthosiphon pisum]
Unigene13136_AGT	1.32179	5.45473	PREDICTED: venom carboxylesterase-6-like [Acyrthosiphon pisum]
Unigene13140_AGT	53.5252	256.344	TPA: TPA_inf: cathepsin B [Aphis gossypii]
Unigene13156_AGT	46.893	165.291	uncharacterized protein LOC100161198 [Acyrthosiphon pisum] >gi|239788284|dbj|BAH70829.1| ACYPI002439 [Acyrthosiphon pisum]
Unigene13157_AGT	2.29346	8.79436	--
Unigene13161_AGT	17.7929	1.25012	PREDICTED: cell division cycle protein 23 homolog [Acyrthosiphon pisum]
Unigene13165_AGT	11.6987	2.30653	PREDICTED: WD repeat-containing protein 20-like isoform 1 [Acyrthosiphon pisum]
Unigene13174_AGT	4.85251	16.2723	PREDICTED: hypothetical protein LOC100573990 [Acyrthosiphon pisum]
Unigene13175_AGT	8.99508	2.07532	PREDICTED: odorant receptor 2a-like [Acyrthosiphon pisum]
Unigene13185_AGT	75.482	5.60553	PREDICTED: agrin-like [Acyrthosiphon pisum]
Unigene13197_AGT	0.916535	3.00292	PREDICTED: hypothetical protein LOC100164522 [Acyrthosiphon pisum]
Unigene132_AGT	3.356	10.6921	--
Unigene13201_AGT	12.4054	1.77487	PREDICTED: regulator of microtubule dynamics protein 1-like [Acyrthosiphon pisum]
Unigene13205_AGT	2.79835	7.85961	GA14403, isoform C [Drosophila pseudoobscura pseudoobscura] >gi|388859897|gb|EIM52998.1| GA14403, isoform C [Drosophila pseudoobscura pseudoobscura]
Unigene13212_AGT	0.959405	3.08062	--
Unigene13225_AGT	60.7207	16.5263	H/ACA ribonucleoprotein complex subunit 1-like [Acyrthosiphon pisum] >gi|239792579|dbj|BAH72617.1| ACYPI002160 [Acyrthosiphon pisum]
Unigene13227_AGT	2.68673	6.69984	--
Unigene13232_AGT	33.6849	2.02188	PREDICTED: scavenger receptor class B member 1-like [Acyrthosiphon pisum]
Unigene13237_AGT	69.3492	17.8664	PREDICTED: f-box only protein 32-like [Acyrthosiphon pisum]
Unigene1324_AGT	0.751409	8.37997	PREDICTED: proclotting enzyme-like [Acyrthosiphon pisum]
Unigene13242_AGT	2.96657	7.8488	PREDICTED: hypothetical protein LOC100168362 [Acyrthosiphon pisum]
Unigene13248_AGT	420.116	53.0142	PREDICTED: hypothetical protein LOC100161429 [Acyrthosiphon pisum]
Unigene1325_AGT	6.85202	1.80157	PREDICTED: endoribonuclease dcr-1-like isoform 3 [Acyrthosiphon pisum]
Unigene13254_AGT	921.054	3254.23	PREDICTED: hypothetical protein LOC100161617 [Acyrthosiphon pisum]
Unigene13255_AGT	50.1321	168.907	hypothetical protein LOAG_11152 [Loa loa]
Unigene13257_AGT	1.73507	7.23131	PREDICTED: synaptotagmin-7 [Acyrthosiphon pisum]
Unigene1326_AGT	87.9441	21.0663	PREDICTED: ribonucleoside-diphosphate reductase subunit M2-like [Acyrthosiphon pisum]
Unigene13273_AGT	16.7488	66.1107	hypothetical protein EAI_10197 [Harpegnathos saltator]
Unigene13275_AGT	176.671	28.7757	PREDICTED: transcriptional repressor protein YY1-like [Acyrthosiphon pisum]
Unigene13277_AGT	28.27	6.80362	PREDICTED: putative ribosomal RNA methyltransferase CG11447-like [Acyrthosiphon pisum]
Unigene13282_AGT	10.4573	1.0497	PREDICTED: WD repeat-containing protein 59-like isoform 1 [Acyrthosiphon pisum] >gi|328709320|ref|XP_003243928.1| PREDICTED: WD repeat-containing protein 59-like isoform 2 [Acyrthosiphon pisum] >gi|328709322|ref|XP_003243929.1| PREDICTED: WD repeat-contai
Unigene13285_AGT	3.54175	31.7515	uncharacterized protein LOC100160152 [Acyrthosiphon pisum]
Unigene13289_AGT	134.108	17.6996	PREDICTED: similar to CG7368 CG7368-PB [Tribolium castaneum]
Unigene13290_AGT	2.11143	5.49192	PREDICTED: hypothetical protein LOC100161710 [Acyrthosiphon pisum]
Unigene13291_AGT	43.2958	10.7611	--
Unigene13292_AGT	63.7955	18.4721	PREDICTED: TATA-box-binding protein-like [Acyrthosiphon pisum]
Unigene13302_AGT	9.35273	19.1835	--
Unigene1331_AGT	43.6703	0.879435	PREDICTED: hypothetical protein LOC100571982 [Acyrthosiphon pisum]
Unigene13313_AGT	149.013	25.3039	PREDICTED: putative oxidoreductase GLYR1 homolog [Acyrthosiphon pisum]
Unigene13319_AGT	4.31895	20.0989	PREDICTED: hypothetical protein LOC100572075 [Acyrthosiphon pisum]
Unigene13322_AGT	0.594259	9.04052	Organic cation transporter 1 [Camponotus floridanus]
Unigene13328_AGT	1.47674	5.60514	--
Unigene13334_AGT	351.039	0.174772	spermatid-specific protein T2, putative [Ixodes scapularis] >gi|215499519|gb|EEC09013.1| spermatid-specific protein T2, putative [Ixodes scapularis]
Unigene13342_AGT	3.04697	11.9546	PREDICTED: hypothetical protein LOC100573179 [Acyrthosiphon pisum]
Unigene13343_AGT	3.9077	12.9435	--
Unigene13348_AGT	165.024	370.226	troponin C-like [Acyrthosiphon pisum] >gi|239793671|dbj|BAH72939.1| ACYPI007505 [Acyrthosiphon pisum]
Unigene13355_AGT	34.6333	3.59857	PREDICTED: hypothetical protein LOC100572587 [Acyrthosiphon pisum]
Unigene13358_AGT	2.19962	7.85633	PREDICTED: multiple inositol polyphosphate phosphatase 1-like [Acyrthosiphon pisum]
Unigene13360_AGT	2.89322	10.7455	PREDICTED: multiple inositol polyphosphate phosphatase 1-like [Bombus terrestris]
Unigene13366_AGT	5.70493	14.9483	--
Unigene13386_AGT	10.9377	2.15278	PREDICTED: ubiquitin carboxyl-terminal hydrolase 46-like [Acyrthosiphon pisum]
Unigene13395_AGT	1.36335	3.76985	conserved hypothetical protein [Pediculus humanus corporis] >gi|212516299|gb|EEB18327.1| conserved hypothetical protein [Pediculus humanus corporis]
Unigene13396_AGT	34.4032	9.64333	PREDICTED: mediator of RNA polymerase II transcription subunit 6-like [Acyrthosiphon pisum]
Unigene13415_AGT	10.05	1.58979	PREDICTED: plexin-B [Apis mellifera]
Unigene13434_AGT	0.825924	9.64529	PREDICTED: peptidyl-prolyl cis-trans isomerase, rhodopsin-specific isozyme-like [Acyrthosiphon pisum]
Unigene13440_AGT	189.008	4.04892	PREDICTED: hypothetical protein LOC100570377 [Acyrthosiphon pisum]
Unigene13444_AGT	34.2301	128.719	PREDICTED: cathepsin B-like cysteine proteinase 5-like [Acyrthosiphon pisum]
Unigene1347_AGT	45.3744	10.7839	uncharacterized protein LOC100161724 [Acyrthosiphon pisum] >gi|239791809|dbj|BAH72321.1| ACYPI002924 [Acyrthosiphon pisum]
Unigene13491_AGT	43.9778	99.9642	uncharacterized protein LOC100160301 precursor [Acyrthosiphon pisum] >gi|239790177|dbj|BAH71665.1| ACYPI001606 [Acyrthosiphon pisum]
Unigene1352_AGT	1.56879	14.145	PREDICTED: transmembrane protease serine 9-like [Acyrthosiphon pisum]
Unigene13522_AGT	6.00973	17.3425	--
Unigene13533_AGT	5.5178	0.711923	PREDICTED: protein O-mannosyltransferase 1-like [Acyrthosiphon pisum]
Unigene13555_AGT	3.76588	9.84931	--
Unigene13558_AGT	97.955	21.5152	PREDICTED: ubiquitin-conjugating enzyme E2 H-like [Acyrthosiphon pisum]
Unigene13568_AGT	4.68738	20.2515	PREDICTED: facilitated trehalose transporter Tret1-like [Acyrthosiphon pisum]
Unigene13575_AGT	20.5848	73.7779	PREDICTED: cationic amino acid transporter 4-like, partial [Acyrthosiphon pisum]
Unigene1360_AGT	14.3644	3.56465	uncharacterized protein LOC100165608 [Acyrthosiphon pisum] >gi|239790248|dbj|BAH71697.1| ACYPI006543 [Acyrthosiphon pisum]
Unigene13609_AGT	3.67802	12.1782	PREDICTED: hypothetical protein LOC100159753 [Acyrthosiphon pisum]
Unigene1361_AGT	7.84447	33.5356	PREDICTED: major facilitator superfamily domain-containing protein 6-A-like [Acyrthosiphon pisum]
Unigene13612_AGT	9.02833	0.501323	PREDICTED: structural maintenance of chromosomes protein 5-like [Acyrthosiphon pisum]
Unigene13617_AGT	1.38133	4.17164	PREDICTED: nose resistant to fluoxetine protein 6-like [Acyrthosiphon pisum]
Unigene13618_AGT	2.18378	9.50702	PREDICTED: nose resistant to fluoxetine protein 6-like [Acyrthosiphon pisum]
Unigene13625_AGT	10.0567	24.426	--
Unigene13640_AGT	6.78945	14.552	PREDICTED: UDP-glucuronosyltransferase 2B15-like [Acyrthosiphon pisum]
Unigene13652_AGT	123.077	23.0924	PREDICTED: hypothetical protein LOC100165794 [Acyrthosiphon pisum]
Unigene13653_AGT	2.38927	4.96818	--
Unigene13654_AGT	6.14467	0.285855	PREDICTED: serine/threonine-protein kinase MRCK alpha-like [Acyrthosiphon pisum]
Unigene13699_AGT	12.1596	2.24775	PREDICTED: phospholipase D6-like [Acyrthosiphon pisum]
Unigene13711_AGT	2.61849	9.92889	PREDICTED: rap guanine nucleotide exchange factor 4-like, partial [Acyrthosiphon pisum]
Unigene13713_AGT	14.2397	0.847212	PREDICTED: kinesin-like protein KIF21A-like isoform 3 [Acyrthosiphon pisum] >gi|328701150|ref|XP_001949752.2| PREDICTED: kinesin-like protein KIF21A-like isoform 1 [Acyrthosiphon pisum]
Unigene13726_AGT	1.63588	4.66165	PREDICTED: probable multidrug resistance-associated protein lethal(2)03659-like [Acyrthosiphon pisum]
Unigene13738_AGT	2.13187	7.40072	PREDICTED: aminopeptidase N-like [Acyrthosiphon pisum]
Unigene13741_AGT	72.3966	225.479	short-chain dehydrogenase/reductase-like [Acyrthosiphon pisum] >gi|239793453|dbj|BAH72841.1| ACYPI003207 [Acyrthosiphon pisum]
Unigene13746_AGT	10.5655	1.96004	PREDICTED: type II inositol-1,4,5-trisphosphate 5-phosphatase [Acyrthosiphon pisum]
Unigene1375_AGT	0.791942	3.48898	--
Unigene13761_AGT	0.133497	3.49364	PREDICTED: hypothetical protein LOC100163120 [Acyrthosiphon pisum]
Unigene13768_AGT	1.64522	4.96382	PREDICTED: hypothetical protein LOC100572206 [Acyrthosiphon pisum]
Unigene13785_AGT	76.4303	4.41512	PREDICTED: hypothetical protein LOC100575771 isoform 2 [Acyrthosiphon pisum]
Unigene13797_AGT	9.90191	1.59074	PREDICTED: HEAT repeat-containing protein 2-like [Acyrthosiphon pisum]
Unigene13799_AGT	9.79675	0.831956	PREDICTED: actin-related protein 5-like [Acyrthosiphon pisum]
Unigene13800_AGT	3.71637	9.03606	RecName: Full=Uncharacterized protein LOC284861
Unigene13805_AGT	1.21942	3.86109	PREDICTED: adenylate cyclase type 3-like, partial [Acyrthosiphon pisum]
Unigene1381_AGT	8.30533	18.8195	uncharacterized protein LOC100164133 [Acyrthosiphon pisum] >gi|239792978|dbj|BAH72762.1| ACYPI005172 [Acyrthosiphon pisum]
Unigene1382_AGT	23.0924	3.41099	PREDICTED: transcriptional adapter 2B-like [Acyrthosiphon pisum]
Unigene13824_AGT	1044.17	203.52	PREDICTED: hypothetical protein LOC100169151 [Acyrthosiphon pisum]
Unigene13825_AGT	146.772	29.2323	--
Unigene13827_AGT	120.225	3.17754	PREDICTED: DNA replication complex GINS protein PSF2-like [Acyrthosiphon pisum]
Unigene13829_AGT	33.2082	4.59663	PREDICTED: hypothetical protein LOC100573351 [Acyrthosiphon pisum]
Unigene1384_AGT	32.8519	8.15397	PREDICTED: hypothetical protein LOC100161822 [Acyrthosiphon pisum]
Unigene1387_AGT	5.20122	15.8453	PREDICTED: ubiquitin carboxyl-terminal hydrolase 2-like [Acyrthosiphon pisum]
Unigene13871_AGT	47.4037	4.59752	PREDICTED: replication factor C subunit 3-like [Acyrthosiphon pisum]
Unigene13875_AGT	41.5459	11.128	PREDICTED: geranylgeranyl pyrophosphate synthase-like [Acyrthosiphon pisum]
Unigene13881_AGT	1.16588	4.48106	PREDICTED: vitamin K-dependent gamma-carboxylase-like [Acyrthosiphon pisum]
Unigene13894_AGT	118.138	18.403	PREDICTED: cyclin-dependent kinase 6-like [Acyrthosiphon pisum]
Unigene13902_AGT	12.4453	35.1036	--
Unigene13907_AGT	1.35872	9.95047	PREDICTED: transmembrane and TPR repeat-containing protein 1-like [Acyrthosiphon pisum]
Unigene13915_AGT	130.384	8.40028	--
Unigene13928_AGT	1.88889	5.19519	PREDICTED: hypothetical protein LOC100167149, partial [Acyrthosiphon pisum]
Unigene13931_AGT	2.66711	6.54094	PREDICTED: hypothetical protein LOC100162857 [Acyrthosiphon pisum]
Unigene13935_AGT	51.4547	14.3395	PREDICTED: 60S ribosomal export protein NMD3-like [Acyrthosiphon pisum]
Unigene13943_AGT	1.05812	3.49109	PREDICTED: hypothetical protein LOC100575318 [Acyrthosiphon pisum] >gi|328726811|ref|XP_003249057.1| PREDICTED: hypothetical protein LOC100572082 [Acyrthosiphon pisum]
Unigene13957_AGT	9.17386	1.57768	PREDICTED: histone-lysine N-methyltransferase SETDB1-like [Acyrthosiphon pisum]
Unigene13961_AGT	10.902	2.11311	PREDICTED: BTB/POZ domain-containing protein 7-like [Acyrthosiphon pisum]
Unigene13966_AGT	0.595057	16.2999	PREDICTED: poly(rC)-binding protein 3-like isoform 2 [Acyrthosiphon pisum]
Unigene13979_AGT	0.915573	8.20181	PREDICTED: hypothetical protein LOC100569264 [Acyrthosiphon pisum]
Unigene13982_AGT	2.5016	11.9655	PREDICTED: hypothetical protein LOC100160232 [Acyrthosiphon pisum]
Unigene13992_AGT	20.7582	5.41728	PREDICTED: dynamin-1-like protein-like [Acyrthosiphon pisum]
Unigene13994_AGT	212.581	46.8981	PH domain protein [Ichthyophthirius multifiliis]
Unigene13995_AGT	41.6538	7.34783	hypothetical protein TcasGA2_TC014149 [Tribolium castaneum]
Unigene13996_AGT	124.009	27.2414	PREDICTED: protein muscleblind-like [Acyrthosiphon pisum]
Unigene13999_AGT	0.556325	3.39166	PREDICTED: ras and EF-hand domain-containing protein homolog [Acyrthosiphon pisum]
Unigene14007_AGT	3.16508	6.60832	PREDICTED: NACHT and WD repeat domain-containing protein 1-like [Acyrthosiphon pisum]
Unigene14015_AGT	3.07898	8.05545	PREDICTED: multidrug resistance-associated protein 4-like [Acyrthosiphon pisum]
Unigene14035_AGT	1.55452	3.11404	PREDICTED: hypothetical protein LOC100574034 [Acyrthosiphon pisum]
Unigene14036_AGT	55.2242	16.5618	DTW domain-containing protein 1 [Acyrthosiphon pisum] >gi|239791941|dbj|BAH72372.1| ACYPI003257 [Acyrthosiphon pisum]
Unigene14066_AGT	27.9368	3.55503	PREDICTED: hypothetical protein LOC100162866 [Acyrthosiphon pisum]
Unigene14067_AGT	18.9692	1.18849	PREDICTED: ubiquitin carboxyl-terminal hydrolase 48-like [Acyrthosiphon pisum]
Unigene14079_AGT	125.451	8.72526	--
Unigene14104_AGT	8.15284	27.7464	PREDICTED: hypothetical protein LOC100161200 [Acyrthosiphon pisum]
Unigene14107_AGT	54.0979	14.7158	PREDICTED: hypothetical protein LOC100167554 isoform 1 [Acyrthosiphon pisum]
Unigene14109_AGT	8.96363	18.5464	--
Unigene1411_AGT	23.4883	1.32193	PREDICTED: DNA replication licensing factor MCM3-like [Acyrthosiphon pisum]
Unigene14131_AGT	69.3155	5.89184	PREDICTED: guanylate kinase-like [Acyrthosiphon pisum]
Unigene14133_AGT	6.31001	15.3767	--
Unigene14135_AGT	13.7342	1.92649	PREDICTED: gamma-tubulin complex component 3-like [Acyrthosiphon pisum]
Unigene14136_AGT	27.0809	6.98759	PREDICTED: exosome complex exonuclease RRP4-like [Acyrthosiphon pisum]
Unigene14137_AGT	1.37173	9.15409	--
Unigene1414_AGT	103.011	384.8	PREDICTED: probable maltase L-like [Acyrthosiphon pisum]
Unigene14140_AGT	29.9235	3.33798	PREDICTED: nucleosomal histone kinase 1-like [Acyrthosiphon pisum]
Unigene14147_AGT	9.49838	1.52219	PREDICTED: hypothetical protein LOC100568486 [Acyrthosiphon pisum]
Unigene14150_AGT	1.91122	5.88351	PREDICTED: beta-1 adrenergic receptor-like isoform 2 [Acyrthosiphon pisum] >gi|328711078|ref|XP_001946367.2| PREDICTED: beta-1 adrenergic receptor-like isoform 1 [Acyrthosiphon pisum]
Unigene14153_AGT	1.5459	3.50425	PREDICTED: slit homolog 2 protein-like isoform 1 [Acyrthosiphon pisum] >gi|328724552|ref|XP_003248183.1| PREDICTED: slit homolog 2 protein-like isoform 2 [Acyrthosiphon pisum]
Unigene14158_AGT	37.1185	101.088	PREDICTED: hypothetical protein LOC100572697 [Acyrthosiphon pisum]
Unigene14169_AGT	1176.42	42.5483	PREDICTED: acyl-CoA Delta(11) desaturase-like [Acyrthosiphon pisum]
Unigene14172_AGT	38.142	8.60558	--
Unigene14176_AGT	1.28025	5.19083	PREDICTED: gamma-aminobutyric acid receptor subunit beta-like isoform 1 [Acyrthosiphon pisum]
Unigene14184_AGT	32.3663	192.576	PREDICTED: hypothetical protein LOC100575851 [Acyrthosiphon pisum]
Unigene14188_AGT	23.5517	1.67685	PREDICTED: transcription elongation factor SPT5-like [Acyrthosiphon pisum]
Unigene142_AGT	1.62219	7.65211	PREDICTED: hypothetical protein LOC100574271 [Acyrthosiphon pisum]
Unigene14202_AGT	144.195	322.235	PREDICTED: acyl-CoA Delta(11) desaturase-like [Acyrthosiphon pisum]
Unigene14207_AGT	137.438	34.5743	--
Unigene14214_AGT	2.12846	4.62777	--
Unigene14215_AGT	45.934	1.67269	PREDICTED: hypothetical protein LOC100568766 [Acyrthosiphon pisum]
Unigene14225_AGT	9.825	77.3674	chemosensory protein 1-like precursor [Acyrthosiphon pisum] >gi|239791087|dbj|BAH72056.1| ACYPI005842 [Acyrthosiphon pisum]
Unigene14239_AGT	2.142	12.5012	PREDICTED: hypothetical protein LOC100169609 isoform 2 [Acyrthosiphon pisum]
Unigene14253_AGT	2.69677	6.22936	--
Unigene14255_AGT	1.63505	3.71867	--
Unigene14262_AGT	1.67316	3.99988	PREDICTED: hypothetical protein LOC100164985 [Acyrthosiphon pisum]
Unigene1428_AGT	519.715	85.7012	--
Unigene14280_AGT	3.98054	8.64397	PREDICTED: hypothetical protein LOC100165624 [Acyrthosiphon pisum]
Unigene14290_AGT	12.9344	1.31148	PREDICTED: tRNA pseudouridine synthase-like 1-like [Acyrthosiphon pisum]
Unigene14291_AGT	166.428	395.163	PREDICTED: tropomyosin-2-like isoform 1 [Acyrthosiphon pisum]
Unigene14328_AGT	2.97241	6.88824	--
Unigene1433_AGT	698.163	11.4992	hypothetical protein DAPPUDRAFT_315806 [Daphnia pulex]
Unigene14330_AGT	78.8704	2.08322	PREDICTED: charged multivesicular body protein 4b-like [Acyrthosiphon pisum]
Unigene14335_AGT	3.31602	8.58741	--
Unigene14339_AGT	98.1942	275.254	PREDICTED: pancreatic lipase-related protein 1-like [Acyrthosiphon pisum]
Unigene14351_AGT	0.607381	3.33981	PREDICTED: transcriptional repressor scratch 1-like, partial [Acyrthosiphon pisum]
Unigene1436_AGT	17.8318	3.8811	PREDICTED: nuclear pore complex protein Nup107-like isoform 1 [Acyrthosiphon pisum] >gi|328719773|ref|XP_003246855.1| PREDICTED: nuclear pore complex protein Nup107-like isoform 2 [Acyrthosiphon pisum] >gi|328719775|ref|XP_003246856.1| PREDICTED: nuclear
Unigene14361_AGT	1.66152	3.33171	PREDICTED: hypothetical protein LOC100164032 [Acyrthosiphon pisum]
Unigene14368_AGT	50.572	193.209	uncharacterized protein LOC100163300 precursor [Acyrthosiphon pisum] >gi|239793470|dbj|BAH72849.1| ACYPI004394 [Acyrthosiphon pisum]
Unigene1438_AGT	31.7999	315.499	odorant-binding protein precursor [Acyrthosiphon pisum] >gi|208658367|gb|ACI30694.1| odorant-binding protein [Acyrthosiphon pisum]
Unigene14385_AGT	39.2176	7.74353	gametocyte specific factor 1 [Acyrthosiphon pisum] >gi|239791958|dbj|BAH72378.1| ACYPI002920 [Acyrthosiphon pisum]
Unigene14386_AGT	1.31005	4.88215	PREDICTED: hypothetical protein LOC100162435 [Acyrthosiphon pisum]
Unigene14392_AGT	26.7116	82.8304	fumarylacetoacetate hydrolase [Mustela putorius furo]
Unigene14394_AGT	37.2539	5.38715	PREDICTED: probable phosphatase phospho1-like [Acyrthosiphon pisum]
Unigene14400_AGT	0.101782	3.55955	PREDICTED: hypothetical protein LOC100165667 [Acyrthosiphon pisum]
Unigene14401_AGT	151.795	39.015	PREDICTED: LYR motif-containing protein 4-like [Acyrthosiphon pisum]
Unigene14402_AGT	104.409	27.0563	PREDICTED: similar to Histidyl-tRNA synthetase CG6335-PA [Tribolium castaneum]
Unigene14405_AGT	26.5294	61.3181	PREDICTED: frequenin-1-like [Acyrthosiphon pisum]
Unigene14406_AGT	60.5826	129.543	--
Unigene14408_AGT	11.4178	34.0784	--
Unigene14409_AGT	248.977	850.402	muscular protein 20-like [Acyrthosiphon pisum] >gi|239788012|dbj|BAH70703.1| ACYPI008516 [Acyrthosiphon pisum]
Unigene1441_AGT	1.27189	3.0865	PREDICTED: hypothetical protein LOC100160832 isoform 2 [Acyrthosiphon pisum]
Unigene14415_AGT	0.634519	9.25253	alpha-tocopherol transfer protein-like [Acyrthosiphon pisum] >gi|239789551|dbj|BAH71392.1| ACYPI006869 [Acyrthosiphon pisum]
Unigene14423_AGT	11.5273	38.7367	--
Unigene14424_AGT	17.5151	51.9867	--
Unigene14425_AGT	1.77886	5.49405	--
Unigene14430_AGT	5.50844	13.4784	PREDICTED: protein toll-like [Acyrthosiphon pisum]
Unigene14432_AGT	201.22	29.7882	PREDICTED: zinc finger protein 25-like [Acyrthosiphon pisum]
Unigene14438_AGT	3.26462	6.8686	--
Unigene14442_AGT	107.341	25.8166	PREDICTED: probable protein arginine N-methyltransferase 6-like [Acyrthosiphon pisum]
Unigene14455_AGT	66.3393	6.41477	--
Unigene14456_AGT	49.539	2.83476	PREDICTED: zinc finger protein PLAG1-like [Acyrthosiphon pisum]
Unigene14459_AGT	174.299	31.4501	PREDICTED: probable histone-binding protein Caf1-like [Acyrthosiphon pisum]
Unigene14460_AGT	87.3042	19.1146	--
Unigene14465_AGT	38.7817	7.44384	uncharacterized protein LOC100574210 [Acyrthosiphon pisum] >gi|239788315|dbj|BAH70846.1| ACYPI38901 [Acyrthosiphon pisum]
Unigene14473_AGT	1.45839	7.31559	PREDICTED: nose resistant to fluoxetine protein 6-like [Acyrthosiphon pisum]
Unigene14480_AGT	17.5264	258.524	PREDICTED: phosphate carrier protein, mitochondrial-like [Acyrthosiphon pisum]
Unigene14482_AGT	8.70558	19.8235	PREDICTED: hypothetical protein LOC100571840 [Acyrthosiphon pisum]
Unigene14484_AGT	1127.48	284.128	nucleoplasmin [Acyrthosiphon pisum] >gi|239799430|dbj|BAH70635.1| ACYPI001342 [Acyrthosiphon pisum]
Unigene14486_AGT	116.933	496.359	COO2 [Aphis glycines]
Unigene14493_AGT	73.741	15.8829	solute carrier family 16, member 10 [Acyrthosiphon pisum]
Unigene14504_AGT	311.726	13.0225	PREDICTED: deoxynucleoside kinase-like [Acyrthosiphon pisum]
Unigene14505_AGT	312.535	17.2816	ACYPI006573 [Acyrthosiphon pisum] >gi|239789011|dbj|BAH71155.1| ACYPI006573 [Acyrthosiphon pisum]
Unigene14507_AGT	7.88126	42.5669	uncharacterized protein LOC100571469 [Acyrthosiphon pisum] >gi|239791083|dbj|BAH72054.1| ACYPI54307 [Acyrthosiphon pisum]
Unigene14520_AGT	27.255	6.26073	ACYPI008934 [Acyrthosiphon pisum]
Unigene14521_AGT	74.9434	20.0335	PREDICTED: transcription factor A, mitochondrial-like [Acyrthosiphon pisum]
Unigene14522_AGT	1228.08	251.685	putative diacetyl/L-xylulose reductase [Toxoptera citricida]
Unigene14524_AGT	10.9176	0.8979	PREDICTED: bipolar kinesin KRP-130-like [Acyrthosiphon pisum]
Unigene14532_AGT	8.69829	31.2537	GJ11839 [Drosophila virilis] >gi|194154766|gb|EDW69950.1| GJ11839 [Drosophila virilis]
Unigene14533_AGT	15.3967	3.05355	PREDICTED: u11/U12 small nuclear ribonucleoprotein 35 kDa protein-like [Acyrthosiphon pisum]
Unigene14534_AGT	8.63881	26.9824	--
Unigene14535_AGT	2.89478	7.67964	--
Unigene14547_AGT	34.4323	327.121	adenine nucleotide translocator-like [Acyrthosiphon pisum] >gi|239793510|dbj|BAH72867.1| ACYPI002892 [Acyrthosiphon pisum]
Unigene1455_AGT	2.89446	8.27435	--
Unigene14551_AGT	6.13256	20.8556	PREDICTED: short-chain dehydrogenase/reductase family 16C member 6-like [Acyrthosiphon pisum]
Unigene14558_AGT	6.09445	13.9213	PREDICTED: fatty acid synthase-like [Acyrthosiphon pisum]
Unigene14565_AGT	27.5917	4.67788	PREDICTED: pumilio domain-containing protein KIAA0020 homolog [Acyrthosiphon pisum]
Unigene14577_AGT	10.0723	60.6165	PREDICTED: heat shock protein 70 B2-like [Acyrthosiphon pisum]
Unigene14584_AGT	4.47232	15.2988	--
Unigene14585_AGT	82.0444	16.1317	PREDICTED: alpha-tocopherol transfer protein-like [Acyrthosiphon pisum]
Unigene14589_AGT	5.77312	12.2937	PREDICTED: ABC transporter G family member 23-like [Acyrthosiphon pisum]
Unigene14593_AGT	1.7518	4.14295	uncharacterized protein LOC100161965 [Acyrthosiphon pisum] >gi|239789069|dbj|BAH71182.1| ACYPI003149 [Acyrthosiphon pisum]
Unigene14597_AGT	22.0847	4.22421	PREDICTED: retinoblastoma-like protein 1-like [Acyrthosiphon pisum]
Unigene14598_AGT	36.9591	7.22475	PREDICTED: retinoblastoma-like protein 1-like, partial [Acyrthosiphon pisum]
Unigene14617_AGT	26.217	59.1082	PREDICTED: procollagen-lysine,2-oxoglutarate 5-dioxygenase 3-like isoform 1 [Acyrthosiphon pisum]
Unigene1462_AGT	12.7049	1.30982	PREDICTED: peregrin-like [Acyrthosiphon pisum]
Unigene14621_AGT	3.48319	22.3819	--
Unigene14627_AGT	28.1235	109.645	PREDICTED: putative sodium-coupled neutral amino acid transporter 9-like [Acyrthosiphon pisum]
Unigene14642_AGT	32.0766	73.0678	--
Unigene14643_AGT	0.594407	9.52727	--
Unigene14644_AGT	0.881139	11.6067	PREDICTED: hypothetical protein LOC100168188 [Acyrthosiphon pisum]
Unigene14651_AGT	41.6855	4.55904	PREDICTED: hypothetical protein LOC100167748 [Acyrthosiphon pisum]
Unigene14654_AGT	65.5145	227.981	Sparc-like precursor [Acyrthosiphon pisum] >gi|239788048|dbj|BAH70720.1| ACYPI001359 [Acyrthosiphon pisum]
Unigene14655_AGT	7.50098	0.873479	Sparc-like precursor [Acyrthosiphon pisum] >gi|239788048|dbj|BAH70720.1| ACYPI001359 [Acyrthosiphon pisum]
Unigene1466_AGT	1.11856	15.9447	--
Unigene14671_AGT	111.547	5.49395	PREDICTED: hypothetical protein LOC100168477 [Acyrthosiphon pisum]
Unigene14675_AGT	5.42758	17.7131	--
Unigene14676_AGT	3.63406	10.59	--
Unigene14678_AGT	144.949	6.00722	PREDICTED: hypothetical protein LOC100168848 isoform 1 [Acyrthosiphon pisum]
Unigene14679_AGT	72.2743	17.8611	--
Unigene1468_AGT	1.69514	3.97476	--
Unigene14681_AGT	52.0613	4.73972	--
Unigene14682_AGT	0.995751	4.93588	cuticular protein-like precursor [Acyrthosiphon pisum] >gi|239791934|dbj|BAH72369.1| ACYPI003003 [Acyrthosiphon pisum]
Unigene14683_AGT	206.874	971.256	kazal-type proteinase inhibitor precursor [Acyrthosiphon pisum] >gi|239788966|dbj|BAH71134.1| ACYPI37181 [Acyrthosiphon pisum] >gi|239792356|dbj|BAH72531.1| ACYPI37181 [Acyrthosiphon pisum]
Unigene14691_AGT	73.687	13.8372	PREDICTED: programmed cell death protein 10-like [Acyrthosiphon pisum]
Unigene14699_AGT	110.988	27.9956	PREDICTED: hypothetical protein LOC100162345 [Acyrthosiphon pisum]
Unigene14701_AGT	24.252	6.45681	dodo-like [Acyrthosiphon pisum] >gi|239793486|dbj|BAH72856.1| ACYPI007002 [Acyrthosiphon pisum]
Unigene14708_AGT	25.7754	1.12355	PREDICTED: hypothetical protein LOC100160441 isoform 2 [Acyrthosiphon pisum]
Unigene14711_AGT	47.4961	10.6492	PREDICTED: hypothetical protein LOC100159755 [Acyrthosiphon pisum]
Unigene14715_AGT	131.192	518.368	PREDICTED: clavesin-1-like [Acyrthosiphon pisum]
Unigene14716_AGT	85.6937	308.23	--
Unigene14718_AGT	71.6502	14.1163	PREDICTED: coiled-coil domain-containing protein 103-like [Acyrthosiphon pisum]
Unigene14726_AGT	122.255	21.3189	PREDICTED: putative fatty acyl-CoA reductase CG8306-like isoform 2 [Acyrthosiphon pisum] >gi|328718498|ref|XP_001950687.2| PREDICTED: putative fatty acyl-CoA reductase CG8306-like isoform 1 [Acyrthosiphon pisum]
Unigene1473_AGT	1.43339	22.6357	UV-wavelength like opsin [Megoura viciae]
Unigene14732_AGT	208.022	421.33	PREDICTED: hypothetical protein LOC100570813 [Acyrthosiphon pisum]
Unigene14739_AGT	34.1735	5.35438	--
Unigene14740_AGT	99.1216	17.8673	small nuclear ribonucleoprotein D2-like [Acyrthosiphon pisum] >gi|239790582|dbj|BAH71844.1| ACYPI003451 [Acyrthosiphon pisum] >gi|239790584|dbj|BAH71845.1| ACYPI003451 [Acyrthosiphon pisum] >gi|239790586|dbj|BAH71846.1| ACYPI003451 [Acyrthosiphon pisum] >
Unigene14742_AGT	11.1175	25.2962	--
Unigene14760_AGT	51.6303	13.9496	PREDICTED: double-strand-break repair protein rad21 homolog [Acyrthosiphon pisum]
Unigene14766_AGT	2.86011	33.1217	PREDICTED: kynurenine/alpha-aminoadipate aminotransferase, mitochondrial-like isoform 2 [Acyrthosiphon pisum]
Unigene14767_AGT	1.87947	29.1079	PREDICTED: kynurenine/alpha-aminoadipate aminotransferase, mitochondrial-like [Acyrthosiphon pisum]
Unigene14779_AGT	20.6032	61.8983	PREDICTED: glycine dehydrogenase [decarboxylating], mitochondrial-like [Acyrthosiphon pisum]
Unigene14782_AGT	795.038	15.938	PREDICTED: ATP-dependent RNA helicase vasa, isoform A isoform 1 [Acyrthosiphon pisum] >gi|328711290|ref|XP_003244501.1| PREDICTED: ATP-dependent RNA helicase vasa, isoform A isoform 2 [Acyrthosiphon pisum]
Unigene14783_AGT	347.764	863.486	sugar transporter 1 [Sitobion avenae]
Unigene14784_AGT	44.4373	103.134	--
Unigene14792_AGT	301.137	83.8284	--
Unigene14795_AGT	70.2939	7.85871	PREDICTED: DNA replication licensing factor mcm7-like isoform 1 [Acyrthosiphon pisum] >gi|328710702|ref|XP_003244337.1| PREDICTED: DNA replication licensing factor mcm7-like isoform 2 [Acyrthosiphon pisum]
Unigene14796_AGT	341.649	1100.7	sucrase precursor [Acyrthosiphon pisum] >gi|81159208|gb|ABB55878.1| sucrase [Acyrthosiphon pisum]
Unigene14798_AGT	65.541	156.916	PREDICTED: dehydrogenase/reductase SDR family member 11-like [Acyrthosiphon pisum]
Unigene148_AGT	21.2324	5.70598	PREDICTED: sorting nexin-27-like isoform 1 [Acyrthosiphon pisum]
Unigene14808_AGT	0.848042	4.80942	--
Unigene14814_AGT	28.223	2.82276	PREDICTED: hypothetical protein LOC100161585 [Acyrthosiphon pisum]
Unigene14816_AGT	50.3592	8.24489	GJ17045 [Drosophila virilis] >gi|194147125|gb|EDW62844.1| GJ17045 [Drosophila virilis]
Unigene14818_AGT	76.4819	19.9015	AGAP002273-PA [Anopheles gambiae str. PEST] >gi|333466254|gb|EDO64813.2| AGAP002273-PA [Anopheles gambiae str. PEST]
Unigene14820_AGT	44.1148	9.93035	PREDICTED: cleavage stimulation factor subunit 2-like isoform 1 [Acyrthosiphon pisum] >gi|328706164|ref|XP_003243012.1| PREDICTED: cleavage stimulation factor subunit 2-like isoform 2 [Acyrthosiphon pisum]
Unigene14822_AGT	6.90121	41.0796	PREDICTED: hypothetical protein LOC100161729 [Acyrthosiphon pisum]
Unigene14834_AGT	116.917	680.817	PREDICTED: pancreatic lipase-related protein 1-like [Acyrthosiphon pisum]
Unigene1484_AGT	5.20088	14.6896	PREDICTED: cation transport regulator-like protein 2-like [Acyrthosiphon pisum]
Unigene14841_AGT	6.50949	16.1024	ACYPI007484 [Acyrthosiphon pisum]
Unigene14846_AGT	23.8914	6.02968	PREDICTED: hypothetical protein LOC100164619 [Acyrthosiphon pisum]
Unigene14850_AGT	1.6107	4.17083	PREDICTED: hypothetical protein LOC100161508 [Acyrthosiphon pisum]
Unigene14854_AGT	4.69557	67.1384	PREDICTED: 15-hydroxyprostaglandin dehydrogenase [NAD+]-like isoform 1 [Acyrthosiphon pisum] >gi|328721617|ref|XP_003247357.1| PREDICTED: 15-hydroxyprostaglandin dehydrogenase [NAD+]-like isoform 2 [Acyrthosiphon pisum]
Unigene14856_AGT	202.258	786.003	PREDICTED: hypothetical protein LOC100166545 [Acyrthosiphon pisum]
Unigene14869_AGT	8.35653	32.1294	PREDICTED: hypothetical protein LOC100163518 isoform 1 [Acyrthosiphon pisum] >gi|328711811|ref|XP_003244646.1| PREDICTED: hypothetical protein LOC100163518 isoform 2 [Acyrthosiphon pisum]
Unigene14875_AGT	54.5319	128.566	PREDICTED: apolipoprotein D-like [Acyrthosiphon pisum]
Unigene14880_AGT	128.581	10.2704	PREDICTED: hypothetical protein LOC100166046 [Acyrthosiphon pisum]
Unigene14882_AGT	30.2047	1.8803	PREDICTED: hypothetical protein LOC100159424 [Acyrthosiphon pisum]
Unigene14883_AGT	9.81507	21.161	--
Unigene14886_AGT	27.9468	167.419	--
Unigene14888_AGT	66.7136	4.08703	PREDICTED: hypothetical protein LOC100570496 [Acyrthosiphon pisum]
Unigene1489_AGT	27.2871	2.52583	PREDICTED: hypothetical protein LOC100167818 [Acyrthosiphon pisum]
Unigene14893_AGT	78.6507	20.9306	U5 small nuclear ribonucleoprotein 40 kDa protein [Acyrthosiphon pisum] >gi|239792239|dbj|BAH72483.1| ACYPI008815 [Acyrthosiphon pisum]
Unigene14895_AGT	12.2176	32.221	--
Unigene14914_AGT	40.492	138.216	PREDICTED: hypothetical protein LOC100574147 [Acyrthosiphon pisum]
Unigene1492_AGT	2.24032	7.83005	PREDICTED: acetyl-coenzyme A transporter 1-like isoform 1 [Acyrthosiphon pisum] >gi|328717040|ref|XP_003246103.1| PREDICTED: acetyl-coenzyme A transporter 1-like isoform 2 [Acyrthosiphon pisum]
Unigene14920_AGT	11.1756	50.4078	PREDICTED: putative aldehyde dehydrogenase family 7 member A1 homolog [Acyrthosiphon pisum]
Unigene14924_AGT	20.9758	75.9299	PREDICTED: serine protease snake-like [Acyrthosiphon pisum]
Unigene14925_AGT	2.84315	7.05782	--
Unigene14927_AGT	427.562	79.4929	NHP2-like protein 1 [Acyrthosiphon pisum] >gi|239788567|dbj|BAH70958.1| ACYPI005270 [Acyrthosiphon pisum]
Unigene14930_AGT	3.79852	16.2524	PREDICTED: arrestin domain-containing protein 2-like [Acyrthosiphon pisum]
Unigene14940_AGT	2797.37	522.443	uncharacterized protein LOC100168004 [Acyrthosiphon pisum] >gi|239799436|dbj|BAH70638.1| ACYPI008743 [Acyrthosiphon pisum]
Unigene14941_AGT	216.674	42.8788	--
Unigene14943_AGT	18.1142	2.82803	PREDICTED: hypothetical protein LOC100572661 [Acyrthosiphon pisum]
Unigene14948_AGT	6.14459	17.0231	--
Unigene14959_AGT	87.6204	14.3373	PREDICTED: abhydrolase domain-containing protein 13-like [Acyrthosiphon pisum]
Unigene14962_AGT	5.40153	14.1261	PREDICTED: similar to conserved hypothetical protein [Tribolium castaneum] >gi|270005865|gb|EFA02313.1| hypothetical protein TcasGA2_TC007979 [Tribolium castaneum]
Unigene14972_AGT	53.4727	116.121	--
Unigene14973_AGT	120.259	270.684	PREDICTED: UMP-CMP kinase-like isoform 2 [Acyrthosiphon pisum]
Unigene14974_AGT	50.356	6.20515	PREDICTED: nucleoporin NDC1-like [Bombus impatiens]
Unigene14975_AGT	7.3703	19.0294	methylglutaconyl-CoA hydratase, mitochondrial-like [Acyrthosiphon pisum] >gi|239790620|dbj|BAH71860.1| ACYPI008095 [Acyrthosiphon pisum]
Unigene14986_AGT	1.96263	9.58275	--
Unigene15015_AGT	6.61676	1.16906	PREDICTED: ribonucleases P/MRP protein subunit POP1-like [Acyrthosiphon pisum]
Unigene15025_AGT	1.2916	3.46572	--
Unigene1503_AGT	1.87613	12.4593	hCG1999844 [Homo sapiens]
Unigene15033_AGT	12.6736	25.7129	PREDICTED: ecdysteroid UDP-glucosyltransferase-like [Acyrthosiphon pisum]
Unigene15038_AGT	1.19287	3.08861	PREDICTED: hypothetical protein LOC100573718 [Acyrthosiphon pisum]
Unigene15039_AGT	19.0572	2.20777	--
Unigene15043_AGT	13.1495	1.97352	PREDICTED: RNA-binding protein 40-like [Acyrthosiphon pisum]
Unigene15047_AGT	44.8017	0.944008	PREDICTED: eukaryotic initiation factor 4A-III-like [Acyrthosiphon pisum]
Unigene15056_AGT	26.304	0.779911	--
Unigene15058_AGT	14.9137	1.5367	PREDICTED: nuclear pore complex protein Nup205-like [Acyrthosiphon pisum]
Unigene15062_AGT	52.6752	15.1709	--
Unigene15072_AGT	0.580346	4.15623	PREDICTED: lipase 3-like [Acyrthosiphon pisum]
Unigene15077_AGT	59.4059	11.4681	PREDICTED: uncharacterized protein C45G9.7-like [Acyrthosiphon pisum]
Unigene15096_AGT	12.3437	0.764046	PREDICTED: hypothetical protein LOC100162741 [Acyrthosiphon pisum]
Unigene151_AGT	0.509939	3.3395	PREDICTED: probable G-protein coupled receptor CG31760-like [Acyrthosiphon pisum]
Unigene15103_AGT	7.60679	25.1422	PREDICTED: protein c-ets-1-A-like [Acyrthosiphon pisum]
Unigene1511_AGT	18.9598	2.37639	PREDICTED: hypothetical protein LOC100571189 [Acyrthosiphon pisum]
Unigene15110_AGT	11.2648	2.29923	PREDICTED: cullin-5-like [Acyrthosiphon pisum]
Unigene15112_AGT	3.21462	7.88471	PREDICTED: soluble guanylate cyclase 89Db-like [Acyrthosiphon pisum]
Unigene15118_AGT	15.4365	2.07932	PREDICTED: x-ray repair cross-complementing protein 5-like [Acyrthosiphon pisum]
Unigene15123_AGT	39.3651	1.86018	PREDICTED: protein glass-like [Acyrthosiphon pisum]
Unigene15125_AGT	26.0193	4.32936	PREDICTED: polycomb protein EED-like [Acyrthosiphon pisum]
Unigene1514_AGT	420.807	2393.41	PREDICTED: hypothetical protein LOC100169243 [Acyrthosiphon pisum]
Unigene15142_AGT	1.22984	4.49084	--
Unigene15144_AGT	2.51643	9.34818	PREDICTED: hypothetical protein LOC100573332 [Acyrthosiphon pisum]
Unigene15152_AGT	8.90426	0.658472	PREDICTED: ATP-dependent DNA helicase Q4-like [Acyrthosiphon pisum]
Unigene15157_AGT	3.93945	14.8268	PREDICTED: hypothetical protein LOC100161252 [Acyrthosiphon pisum]
Unigene15164_AGT	1.05591	3.52968	--
Unigene15166_AGT	3.34257	11.0168	PREDICTED: hypothetical protein LOC100570150 [Acyrthosiphon pisum]
Unigene15176_AGT	18.5545	2.80162	PREDICTED: hypothetical protein LOC100568963 [Acyrthosiphon pisum]
Unigene15181_AGT	99.6401	16.3032	ELL complex EAP30 subunit-like [Acyrthosiphon pisum] >gi|239792933|dbj|BAH72744.1| ACYPI004419 [Acyrthosiphon pisum]
Unigene15199_AGT	17.0997	3.53092	Contactin [Acromyrmex echinatior]
Unigene15200_AGT	8.29914	1.67601	ACYPI003901 [Acyrthosiphon pisum]
Unigene15201_AGT	9.24991	1.6632	PREDICTED: n-alpha-acetyltransferase 40, NatD catalytic subunit-like [Acyrthosiphon pisum]
Unigene15208_AGT	3.82703	12.0538	--
Unigene15216_AGT	1.3283	4.78173	--
Unigene15219_AGT	6.10518	19.9439	PREDICTED: hypothetical protein LOC100161712, partial [Acyrthosiphon pisum]
Unigene15224_AGT	20.5409	0.79748	PREDICTED: ABC transporter G family member 23-like [Acyrthosiphon pisum]
Unigene15236_AGT	1.71668	5.85567	PREDICTED: hypothetical protein LOC100573338 [Acyrthosiphon pisum]
Unigene15238_AGT	19.9842	1.81474	PREDICTED: SET and MYND domain-containing protein 4-like isoform 1 [Acyrthosiphon pisum] >gi|328710003|ref|XP_003244134.1| PREDICTED: SET and MYND domain-containing protein 4-like isoform 2 [Acyrthosiphon pisum]
Unigene15239_AGT	32.6865	5.83702	PREDICTED: zinc finger protein-like 1-like [Acyrthosiphon pisum]
Unigene15242_AGT	0.910931	4.32682	PREDICTED: phospholipase B1, membrane-associated-like [Acyrthosiphon pisum]
Unigene15251_AGT	12.8555	1.9907	PREDICTED: hypothetical protein LOC100573155 [Acyrthosiphon pisum]
Unigene15254_AGT	21.413	3.96218	PREDICTED: mediator of RNA polymerase II transcription subunit 13-like [Acyrthosiphon pisum]
Unigene15260_AGT	1.55553	8.79817	PREDICTED: hypothetical protein LOC100573101 [Acyrthosiphon pisum]
Unigene15261_AGT	1.76698	6.64615	--
Unigene15262_AGT	1.44696	4.93488	--
Unigene15274_AGT	8.65546	0.641673	PREDICTED: zinc finger protein 616-like isoform 1 [Acyrthosiphon pisum] >gi|328707927|ref|XP_003243542.1| PREDICTED: zinc finger protein 616-like isoform 2 [Acyrthosiphon pisum]
Unigene15289_AGT	18.6125	1.83255	PREDICTED: hypothetical protein LOC100169379 [Acyrthosiphon pisum]
Unigene15301_AGT	1.02607	7.08887	--
Unigene15302_AGT	22.0208	4.12016	PREDICTED: hypothetical protein LOC100575280 [Acyrthosiphon pisum]
Unigene15304_AGT	19.6465	3.63858	PREDICTED: hypothetical protein LOC100573750 [Acyrthosiphon pisum]
Unigene15307_AGT	16.3878	3.83357	PREDICTED: ubiquitin-like-conjugating enzyme ATG10-like [Acyrthosiphon pisum]
Unigene15311_AGT	51.5974	5.6428	PREDICTED: structure-specific endonuclease subunit SLX1 homolog [Acyrthosiphon pisum]
Unigene15312_AGT	45.5904	3.5754	ACYPI010123 [Acyrthosiphon pisum]
Unigene15316_AGT	1.00055	10.2143	--
Unigene1532_AGT	2.91982	15.6778	--
Unigene15330_AGT	2.7136	8.20811	PREDICTED: hypothetical protein LOC100570006 [Acyrthosiphon pisum]
Unigene15335_AGT	88.923	22.1134	PREDICTED: SWI/SNF-related matrix-associated actin-dependent regulator of chromatin subfamily B member 1-like isoform 3 [Acyrthosiphon pisum] >gi|328705931|ref|XP_003242948.1| PREDICTED: SWI/SNF-related matrix-associated actin-dependent regulator of chrom
Unigene1534_AGT	2.61469	5.88681	PREDICTED: hypothetical protein LOC100571426 [Acyrthosiphon pisum]
Unigene15345_AGT	3.33372	6.70148	--
Unigene15346_AGT	3.23198	25.4469	PREDICTED: hypothetical protein LOC100575840 [Acyrthosiphon pisum]
Unigene15348_AGT	149.238	3.46105	PREDICTED: hypothetical protein LOC100167857 [Acyrthosiphon pisum]
Unigene15351_AGT	188.609	2.3892	PREDICTED: hypothetical protein LOC100572416 [Acyrthosiphon pisum]
Unigene15357_AGT	2.87379	7.70646	--
Unigene15384_AGT	4.03797	9.40309	--
Unigene15385_AGT	3.09612	7.96939	--
Unigene15395_AGT	9.94032	0.761876	PREDICTED: hypothetical protein LOC100168837 [Acyrthosiphon pisum]
Unigene15403_AGT	7.57664	1.20546	PREDICTED: membrane-bound transcription factor site-2 protease-like [Acyrthosiphon pisum]
Unigene15405_AGT	13.635	3.13195	PREDICTED: hypothetical protein LOC100571111 [Acyrthosiphon pisum]
Unigene15407_AGT	16.0241	3.51725	PREDICTED: hamartin-like [Acyrthosiphon pisum]
Unigene1541_AGT	4.6156	14.9822	AP acetylcholinesterase [Aphis glycines]
Unigene15415_AGT	12.9757	2.03248	PREDICTED: UHRF1-binding protein 1-like [Acyrthosiphon pisum]
Unigene15437_AGT	9.52416	0.924234	PREDICTED: tonsoku-like protein-like [Acyrthosiphon pisum]
Unigene15443_AGT	27.371	3.99097	PREDICTED: tRNA-specific adenosine deaminase 1-like isoform 1 [Acyrthosiphon pisum] >gi|328703619|ref|XP_003242253.1| PREDICTED: tRNA-specific adenosine deaminase 1-like isoform 2 [Acyrthosiphon pisum]
Unigene15444_AGT	2.87118	8.19511	PREDICTED: UDP-glucuronosyltransferase 2B15-like [Acyrthosiphon pisum]
Unigene15456_AGT	29.7638	6.68945	--
Unigene15457_AGT	39.4735	2.86478	--
Unigene15461_AGT	17.6432	4.50657	cyclin H [Acyrthosiphon pisum] >gi|239791596|dbj|BAH72244.1| ACYPI004637 [Acyrthosiphon pisum]
Unigene15465_AGT	0.996265	6.43883	polyprotein [Drosophila melanogaster]
Unigene1547_AGT	37.0835	6.54102	--
Unigene15470_AGT	10.1997	1.17929	PREDICTED: similar to SUMO1/sentrin specific peptidase 1 [Taeniopygia guttata]
Unigene15471_AGT	12.1381	1.42747	PREDICTED: sentrin-specific protease 1-like [Apis mellifera]
Unigene15479_AGT	0.508024	3.3871	PREDICTED: protein big brother-like [Acyrthosiphon pisum]
Unigene15481_AGT	1.79044	5.1644	PREDICTED: hypothetical protein LOC100569466 [Acyrthosiphon pisum]
Unigene1549_AGT	59.8604	12.7662	PREDICTED: hypothetical protein LOC100569330 [Acyrthosiphon pisum]
Unigene15496_AGT	3.27635	10.3795	PREDICTED: cytochrome b5-related protein-like [Acyrthosiphon pisum]
Unigene155_AGT	1.76931	7.22073	PREDICTED: islet cell autoantigen 1-like [Acyrthosiphon pisum]
Unigene1550_AGT	24.6531	3.00575	PREDICTED: UPF0760 protein C2orf29-like [Acyrthosiphon pisum]
Unigene15501_AGT	2.50461	7.73194	PREDICTED: multiple inositol polyphosphate phosphatase 1-like [Megachile rotundata]
Unigene15506_AGT	14.5852	1.41076	PREDICTED: chromosome transmission fidelity protein 18 homolog [Acyrthosiphon pisum]
Unigene15519_AGT	15.7421	1.67299	--
Unigene15520_AGT	6.35654	24.4303	PREDICTED: hypothetical protein LOC100571992 [Acyrthosiphon pisum]
Unigene15526_AGT	1.87694	6.45131	PREDICTED: rhodopsin, GQ-coupled-like isoform 1 [Acyrthosiphon pisum] >gi|328721504|ref|XP_003247320.1| PREDICTED: rhodopsin, GQ-coupled-like isoform 2 [Acyrthosiphon pisum] >gi|328721506|ref|XP_003247321.1| PREDICTED: rhodopsin, GQ-coupled-like isoform 3
Unigene15530_AGT	4.5852	0.686564	PREDICTED: hypothetical protein LOC100164170 [Acyrthosiphon pisum]
Unigene15531_AGT	15.3318	3.54316	PREDICTED: guanine nucleotide exchange factor DBS-like [Acyrthosiphon pisum]
Unigene15532_AGT	30.3673	4.68252	PREDICTED: hypothetical protein LOC100164088 [Acyrthosiphon pisum]
Unigene15535_AGT	2.6869	6.78829	PREDICTED: glucose dehydrogenase [acceptor]-like [Acyrthosiphon pisum]
Unigene15549_AGT	15.8196	4.08099	PREDICTED: interferon-inducible double stranded RNA-dependent protein kinase activator A homolog A-like [Acyrthosiphon pisum]
Unigene15554_AGT	1.18538	5.42808	--
Unigene15558_AGT	1.36143	9.15188	PREDICTED: monocarboxylate transporter 1-like [Acyrthosiphon pisum]
Unigene15568_AGT	0.76198	6.4781	--
Unigene1557_AGT	22.8481	3.40442	PREDICTED: origin recognition complex subunit 3-like [Acyrthosiphon pisum]
Unigene15571_AGT	45.5801	13.8287	PREDICTED: putative alpha-1,2-glucosyltransferase ALG10-B-like [Acyrthosiphon pisum]
Unigene15576_AGT	12.6949	2.53526	PREDICTED: peptidyl-prolyl cis-trans isomerase-like 4-like isoform 3 [Acyrthosiphon pisum] >gi|328708407|ref|XP_003243680.1| PREDICTED: peptidyl-prolyl cis-trans isomerase-like 4-like isoform 2 [Acyrthosiphon pisum]
Unigene15582_AGT	6.71988	33.9647	PREDICTED: chloride channel protein 2-like [Acyrthosiphon pisum]
Unigene15584_AGT	24.3701	2.08741	PREDICTED: calcium-independent protein kinase C-like [Acyrthosiphon pisum]
Unigene15586_AGT	10.0787	0.243071	PREDICTED: hypothetical protein LOC100166553 isoform 1 [Acyrthosiphon pisum] >gi|328712395|ref|XP_003244800.1| PREDICTED: hypothetical protein LOC100166553 isoform 2 [Acyrthosiphon pisum]
Unigene15587_AGT	1.14823	5.44948	PREDICTED: hypothetical protein LOC100159160 [Acyrthosiphon pisum]
Unigene156_AGT	83.8685	20.2647	PREDICTED: notchless protein homolog 1-like [Acyrthosiphon pisum]
Unigene15614_AGT	17.1277	73.5951	PREDICTED: hypothetical protein LOC100167585 [Acyrthosiphon pisum]
Unigene15622_AGT	18.2104	4.02378	PREDICTED: tubulin gamma-1 chain [Acyrthosiphon pisum]
Unigene15627_AGT	5.19911	0.827732	PREDICTED: f-box/LRR-repeat protein 7-like [Acyrthosiphon pisum]
Unigene15630_AGT	50.6082	4.49519	PREDICTED: orexin receptor type 2-like [Acyrthosiphon pisum]
Unigene15639_AGT	30.2336	8.08118	--
Unigene15644_AGT	1.24039	3.39441	--
Unigene15652_AGT	23.4527	49.1315	PREDICTED: UDP-glucuronosyltransferase 2B20-like isoform 2 [Acyrthosiphon pisum]
Unigene15654_AGT	8.179	0.667804	PREDICTED: protein MMS22-like [Acyrthosiphon pisum]
Unigene15658_AGT	9.36013	1.7084	PREDICTED: cell cycle checkpoint protein RAD17-like [Acyrthosiphon pisum]
Unigene15665_AGT	8.69152	27.2033	PREDICTED: hypothetical protein LOC100571995 [Acyrthosiphon pisum]
Unigene15670_AGT	8.90034	1.48795	PREDICTED: hypothetical protein LOC100168562 [Acyrthosiphon pisum]
Unigene15671_AGT	1.28963	6.94179	PREDICTED: hemicentin-2-like [Acyrthosiphon pisum]
Unigene15691_AGT	0.915089	4.09092	PREDICTED: hypothetical protein LOC100575056 [Acyrthosiphon pisum]
Unigene15698_AGT	1.23431	6.27161	PREDICTED: uncharacterized protein C15orf26 homolog [Acyrthosiphon pisum]
Unigene15699_AGT	1.82237	5.98314	PREDICTED: f-box/LRR-repeat protein 16-like [Acyrthosiphon pisum]
Unigene15700_AGT	25.3738	5.12024	PREDICTED: hypothetical protein LOC100159567 [Acyrthosiphon pisum]
Unigene15715_AGT	8.85793	1.10534	--
Unigene15726_AGT	45.3778	12.2989	PREDICTED: CCAAT/enhancer-binding protein-like [Acyrthosiphon pisum]
Unigene15730_AGT	2.81712	18.9903	PREDICTED: carbonic anhydrase-related protein 10-like [Acyrthosiphon pisum]
Unigene15743_AGT	27.5812	5.50694	PREDICTED: n-alpha-acetyltransferase 16, NatA auxiliary subunit-like [Acyrthosiphon pisum]
Unigene15757_AGT	0.862511	4.60021	PREDICTED: muscarinic acetylcholine receptor DM1-like [Acyrthosiphon pisum]
Unigene15762_AGT	4.99452	11.0626	--
Unigene15777_AGT	2.24287	6.91637	--
Unigene15778_AGT	1.64849	5.26807	PREDICTED: serine-enriched protein-like [Acyrthosiphon pisum]
Unigene15779_AGT	11.0259	1.32857	PREDICTED: hypothetical protein LOC100572541 [Acyrthosiphon pisum]
Unigene15794_AGT	18.9142	0.582751	PREDICTED: hypothetical protein LOC100573976 [Acyrthosiphon pisum]
Unigene15801_AGT	1.56403	4.31962	PREDICTED: hypothetical protein LOC100569617 [Acyrthosiphon pisum]
Unigene15802_AGT	1.4013	5.6373	PREDICTED: hypothetical protein LOC100161346 [Acyrthosiphon pisum]
Unigene15811_AGT	2.72649	9.0538	PREDICTED: facilitated trehalose transporter Tret1-like [Acyrthosiphon pisum]
Unigene15821_AGT	3.1624	13.2915	PREDICTED: mitochondrial sodium/hydrogen exchanger NHA2-like [Acyrthosiphon pisum]
Unigene15822_AGT	0.940104	9.87553	PREDICTED: transient receptor potential protein-like [Acyrthosiphon pisum]
Unigene15824_AGT	6.98073	14.4627	--
Unigene15826_AGT	33.3763	8.70436	PREDICTED: hypothetical protein LOC100168324 isoform 1 [Acyrthosiphon pisum] >gi|328715481|ref|XP_003245640.1| PREDICTED: hypothetical protein LOC100168324 isoform 2 [Acyrthosiphon pisum]
Unigene15838_AGT	10.7559	1.88625	ubiquitin carboxyl-terminal hydrolase, putative [Pediculus humanus corporis] >gi|212506774|gb|EEB10876.1| ubiquitin carboxyl-terminal hydrolase, putative [Pediculus humanus corporis]
Unigene15844_AGT	0.617403	5.03937	PREDICTED: craniofacial development protein 2-like [Acyrthosiphon pisum]
Unigene15849_AGT	4.03279	9.6445	--
Unigene15853_AGT	64.1772	437.635	--
Unigene15883_AGT	31.777	9.27992	PREDICTED: nucleoporin Nup43-like [Acyrthosiphon pisum]
Unigene15886_AGT	8.97436	1.96765	PREDICTED: hypothetical protein LOC100164834 [Acyrthosiphon pisum]
Unigene15891_AGT	45.1343	11.1683	PREDICTED: hypothetical protein LOC100575090 [Acyrthosiphon pisum]
Unigene159_AGT	52.7277	12.8018	PREDICTED: striatin-3-like [Acyrthosiphon pisum]
Unigene15907_AGT	18.7216	3.0455	PREDICTED: putative serine/threonine-protein kinase F31E3.2-like [Acyrthosiphon pisum]
Unigene15930_AGT	2.33772	9.28945	--
Unigene15944_AGT	53.0894	1.9403	PREDICTED: DOMON domain-containing protein CG14681-like, partial [Acyrthosiphon pisum]
Unigene15947_AGT	2.09903	4.71555	PREDICTED: potassium voltage-gated channel protein eag-like isoform 3 [Acyrthosiphon pisum]
Unigene15956_AGT	12.5128	0.988408	PREDICTED: zinc finger protein 41-like [Acyrthosiphon pisum]
Unigene15966_AGT	0.894697	3.38195	PREDICTED: glycine receptor subunit alphaZ1-like [Acyrthosiphon pisum]
Unigene15968_AGT	0.659448	4.44115	PREDICTED: melanopsin-B-like [Acyrthosiphon pisum]
Unigene1597_AGT	24.8018	3.93978	--
Unigene15982_AGT	2.98258	13.8145	PREDICTED: maltase 2-like [Acyrthosiphon pisum]
Unigene15988_AGT	98.7035	7.02962	PREDICTED: signal-induced proliferation-associated 1-like protein 1-like [Acyrthosiphon pisum]
Unigene1600_AGT	7.65445	15.4718	PREDICTED: gastric triacylglycerol lipase-like [Acyrthosiphon pisum]
Unigene16007_AGT	0.733561	7.36551	PREDICTED: UDP-glucuronosyltransferase 2C1-like [Acyrthosiphon pisum]
Unigene16051_AGT	7.18116	1.23721	PREDICTED: hypothetical protein LOC100163804 [Acyrthosiphon pisum]
Unigene16055_AGT	67.9345	7.90456	PREDICTED: hypothetical protein LOC100158676 [Acyrthosiphon pisum]
Unigene16087_AGT	1.74276	6.26967	--
Unigene16101_AGT	47.6102	6.62067	PREDICTED: negative elongation factor E-like [Acyrthosiphon pisum]
Unigene16103_AGT	93.9415	8.75647	PREDICTED: hypothetical protein LOC100570135 [Acyrthosiphon pisum]
Unigene16104_AGT	7.21584	1.15642	--
Unigene16106_AGT	2.42639	6.42031	--
Unigene16111_AGT	25.9985	5.84338	PREDICTED: protein RMD5 homolog A-like [Acyrthosiphon pisum]
Unigene16152_AGT	0.249129	3.33861	PREDICTED: hypothetical protein LOC100162796 [Acyrthosiphon pisum]
Unigene16156_AGT	43.6993	10.2338	PREDICTED: protein SEC13 homolog [Acyrthosiphon pisum]
Unigene1619_AGT	5.41124	29.7046	--
Unigene16195_AGT	20.6478	60.1624	--
Unigene16196_AGT	4.57948	15.6417	--
Unigene16206_AGT	6.63644	13.9863	--
Unigene16207_AGT	14.028	38.5781	--
Unigene16208_AGT	3.09776	12.1869	--
Unigene16219_AGT	1.23375	3.65316	PREDICTED: protein unc-13 homolog A-like isoform 3 [Acyrthosiphon pisum]
Unigene1622_AGT	142.013	5.69773	PREDICTED: UDP-GlcNAc:betaGal beta-1,3-N-acetylglucosaminyltransferase 5-like [Acyrthosiphon pisum]
Unigene16222_AGT	3.6492	11.3817	PREDICTED: legumain-like [Acyrthosiphon pisum]
Unigene16234_AGT	8.43085	1.08622	PREDICTED: hypothetical protein LOC100167395 isoform 3 [Acyrthosiphon pisum] >gi|328711050|ref|XP_003244432.1| PREDICTED: hypothetical protein LOC100167395 isoform 2 [Acyrthosiphon pisum]
Unigene16249_AGT	14.2194	1.65751	PREDICTED: uncharacterized protein C2orf42-like [Acyrthosiphon pisum]
Unigene16252_AGT	67.6888	16.6878	PREDICTED: ribosome biogenesis protein BOP1 homolog [Acyrthosiphon pisum]
Unigene16269_AGT	374.912	70.1031	PREDICTED: aldehyde dehydrogenase, mitochondrial-like isoform 1 [Acyrthosiphon pisum]
Unigene16271_AGT	6.3145	12.7072	--
Unigene16279_AGT	1.21829	3.35199	PREDICTED: NGFI-A-binding protein homolog [Acyrthosiphon pisum]
Unigene1628_AGT	15.5438	1.93397	PREDICTED: putative ATP-dependent RNA helicase DHX30-like [Acyrthosiphon pisum]
Unigene16286_AGT	13.2358	2.82081	--
Unigene16290_AGT	99.3142	25.5362	U3 small nucleolar ribonucleoprotein protein imp4-like [Acyrthosiphon pisum] >gi|239789438|dbj|BAH71344.1| ACYPI008198 [Acyrthosiphon pisum]
Unigene16293_AGT	12.8807	40.9429	--
Unigene16294_AGT	27.078	3.65435	PREDICTED: hypothetical protein LOC100163438 isoform 3 [Acyrthosiphon pisum]
Unigene16296_AGT	34.2206	6.44958	--
Unigene16299_AGT	9.72457	21.0756	--
Unigene163_AGT	33.5407	124.139	PREDICTED: hypothetical protein LOC100569515 [Acyrthosiphon pisum]
Unigene16308_AGT	34.9182	4.44844	PREDICTED: e3 ubiquitin-protein ligase CBL-B-like [Acyrthosiphon pisum]
Unigene1631_AGT	1.97099	6.65263	PREDICTED: hypothetical protein LOC100169351 [Acyrthosiphon pisum]
Unigene16311_AGT	6.41782	1.19368	PREDICTED: hypothetical protein LOC100160130 [Acyrthosiphon pisum]
Unigene1632_AGT	35.5274	9.37454	PREDICTED: hypothetical protein LOC100573316 [Acyrthosiphon pisum]
Unigene1633_AGT	36.7347	3.81094	PREDICTED: H/ACA ribonucleoprotein complex subunit 4-like [Acyrthosiphon pisum]
Unigene16351_AGT	11.736	48.2303	PREDICTED: orcokinin peptides type A-like [Acyrthosiphon pisum]
Unigene16366_AGT	14.406	0.384489	PREDICTED: protein asteroid-like [Acyrthosiphon pisum]
Unigene16377_AGT	98.2595	201.819	PREDICTED: plasminogen activator inhibitor 1-like [Acyrthosiphon pisum]
Unigene16379_AGT	7.1425	23.9331	acetylcholinesterase [Aphis gossypii]
Unigene1638_AGT	19.3947	2.67719	PREDICTED: hypothetical protein LOC100168158 [Acyrthosiphon pisum]
Unigene16381_AGT	4.95733	24.9892	--
Unigene16396_AGT	20.1937	4.77732	ACYPI007550 [Acyrthosiphon pisum]
Unigene16402_AGT	2.82033	19.9509	PREDICTED: hypothetical protein LOC100158958 [Acyrthosiphon pisum]
Unigene16405_AGT	51.3146	2.70077	PREDICTED: probable ATP-dependent RNA helicase DDX43-like [Acyrthosiphon pisum]
Unigene1641_AGT	1.15678	7.50478	--
Unigene16416_AGT	31.0555	86.9091	--
Unigene16418_AGT	7.36501	1.04878	PREDICTED: protein sprint-like isoform 1 [Acyrthosiphon pisum]
Unigene16419_AGT	7.17962	15.2208	--
Unigene16420_AGT	17.5757	40.5151	--
Unigene16423_AGT	3.59572	13.1759	--
Unigene16426_AGT	7.28492	17.6919	hypothetical protein IMG5_184100 [Ichthyophthirius multifiliis]
Unigene1643_AGT	20.419	49.1878	--
Unigene16430_AGT	1.96057	9.67291	--
Unigene16446_AGT	2.26548	5.07392	PREDICTED: hemicentin-2-like [Acyrthosiphon pisum]
Unigene16447_AGT	2.00873	7.34986	--
Unigene1646_AGT	20.9034	4.23265	PREDICTED: hypothetical protein LOC100164562 [Acyrthosiphon pisum]
Unigene16469_AGT	34.0734	8.58922	--
Unigene16472_AGT	37.0688	6.42925	PREDICTED: integrator complex subunit 6-A [Acyrthosiphon pisum]
Unigene16480_AGT	13.313	0.540456	PREDICTED: hypothetical protein LOC100572451 [Acyrthosiphon pisum]
Unigene165_AGT	3.48506	8.47941	--
Unigene16500_AGT	0.708936	3.17611	--
Unigene16517_AGT	25.0964	2.79434	PREDICTED: ribonuclease H2 subunit A-like [Acyrthosiphon pisum]
Unigene16518_AGT	4.89365	11.2636	acireductone dioxygenase-like [Acyrthosiphon pisum] >gi|239788029|dbj|BAH70711.1| ACYPI002479 [Acyrthosiphon pisum]
Unigene16522_AGT	59.0464	1.02514	--
Unigene16524_AGT	4.5521	15.6406	PREDICTED: transient-receptor-potential-like protein-like [Acyrthosiphon pisum]
Unigene16529_AGT	88.6312	12.2073	PREDICTED: hypothetical protein LOC100164064 isoform 1 [Acyrthosiphon pisum]
Unigene16530_AGT	53.7019	12.78	PREDICTED: lamin Dm0-like [Acyrthosiphon pisum]
Unigene16541_AGT	45.0838	6.41066	PREDICTED: nuclear pore complex protein Nup93-like isoform 1 [Acyrthosiphon pisum] >gi|328700371|ref|XP_003241234.1| PREDICTED: nuclear pore complex protein Nup93-like isoform 2 [Acyrthosiphon pisum]
Unigene16545_AGT	13.1473	1.17795	PREDICTED: nuclear pore complex protein Nup133-like isoform 1 [Acyrthosiphon pisum] >gi|328696941|ref|XP_003240184.1| PREDICTED: nuclear pore complex protein Nup133-like isoform 2 [Acyrthosiphon pisum]
Unigene16550_AGT	7.22502	30.4822	PREDICTED: hypothetical protein LOC100572124 [Acyrthosiphon pisum]
Unigene16554_AGT	4.71008	23.9944	PREDICTED: hypothetical protein LOC100572887 [Acyrthosiphon pisum]
Unigene1656_AGT	245.148	57.6628	PREDICTED: hypothetical protein LOC100167539 [Acyrthosiphon pisum]
Unigene16566_AGT	69.4765	8.33179	sphingolipid delta(4)-desaturase DES1-like [Acyrthosiphon pisum] >gi|239789849|dbj|BAH71523.1| ACYPI003557 [Acyrthosiphon pisum]
Unigene16568_AGT	8.49533	36.4486	PREDICTED: hypothetical protein LOC100166244 [Acyrthosiphon pisum]
Unigene16571_AGT	59.8181	0.312114	PREDICTED: hypothetical protein LOC100572917 [Acyrthosiphon pisum]
Unigene16577_AGT	5.8778	1.0548	PREDICTED: hypothetical protein LOC100569056 [Acyrthosiphon pisum]
Unigene16583_AGT	5.56498	26.5062	synaptotagmin 4 [Acyrthosiphon pisum]
Unigene1659_AGT	20.687	3.44166	PREDICTED: hypothetical protein LOC100162794 [Acyrthosiphon pisum]
Unigene16592_AGT	13.0667	32.9589	PREDICTED: UPF0670 protein CG4666-like [Acyrthosiphon pisum]
Unigene1660_AGT	161.849	20.8933	fragile X mental retardation syndrome-related protein 1-like [Acyrthosiphon pisum]
Unigene16601_AGT	35.622	9.17274	PREDICTED: lys-63-specific deubiquitinase BRCC36-like [Acyrthosiphon pisum]
Unigene16603_AGT	31.9908	3.41469	PREDICTED: growth hormone-regulated TBC protein 1-A-like [Acyrthosiphon pisum]
Unigene16608_AGT	1.42529	4.01416	PREDICTED: paired box protein Pax-6-like isoform 1 [Acyrthosiphon pisum]
Unigene1661_AGT	11.7376	0.516567	PREDICTED: hypothetical protein LOC100575408 [Acyrthosiphon pisum]
Unigene16610_AGT	4.98183	0.53267	PREDICTED: hypothetical protein LOC100571961 [Acyrthosiphon pisum]
Unigene16614_AGT	207.798	14.6403	PREDICTED: cyclin-dependent kinases regulatory subunit-like [Acyrthosiphon pisum]
Unigene16615_AGT	240.957	42.1485	PREDICTED: zinc finger protein 84-like [Acyrthosiphon pisum]
Unigene1662_AGT	84.8538	10.0983	PREDICTED: b-box type zinc finger protein ncl-1-like [Acyrthosiphon pisum]
Unigene16620_AGT	20.7705	2.16966	PREDICTED: nuclear pore complex protein Nup88-like [Acyrthosiphon pisum]
Unigene16622_AGT	35.8042	73.4237	cytochrome P450 6j1 [Aphis gossypii]
Unigene16630_AGT	104.754	27.9441	PREDICTED: hypothetical protein LOC100166981 [Acyrthosiphon pisum]
Unigene16635_AGT	26.2988	0.985555	PREDICTED: hypothetical protein LOC100166425 [Acyrthosiphon pisum]
Unigene16652_AGT	28.1966	4.08914	PREDICTED: niemann-Pick C1 protein-like [Acyrthosiphon pisum]
Unigene16653_AGT	62.5091	6.11993	PREDICTED: zinc finger protein 23-like [Acyrthosiphon pisum]
Unigene16657_AGT	484.321	63.3835	PREDICTED: reticulon-4-interacting protein 1 homolog, mitochondrial-like [Acyrthosiphon pisum]
Unigene1666_AGT	20.7566	2.44329	PREDICTED: telomerase-binding protein EST1A-like isoform 1 [Acyrthosiphon pisum] >gi|328723997|ref|XP_003248005.1| PREDICTED: telomerase-binding protein EST1A-like isoform 2 [Acyrthosiphon pisum]
Unigene16660_AGT	424.71	68.0718	PREDICTED: methylthioribose-1-phosphate isomerase-like [Acyrthosiphon pisum]
Unigene16662_AGT	1.7584	7.50088	PREDICTED: hypothetical protein LOC100160767 [Acyrthosiphon pisum]
Unigene16670_AGT	2.56184	10.7417	PREDICTED: probable peroxisomal acyl-coenzyme A oxidase 1-like [Acyrthosiphon pisum]
Unigene1668_AGT	28.5103	73.7787	PREDICTED: proton-coupled amino acid transporter 4-like [Acyrthosiphon pisum]
Unigene16681_AGT	75.2413	18.936	PREDICTED: kinesin-like protein KIF2A-like isoform 2 [Acyrthosiphon pisum]
Unigene16684_AGT	2.60344	5.47861	PREDICTED: hypothetical protein LOC100165172 [Acyrthosiphon pisum]
Unigene16686_AGT	59.967	2.456	PREDICTED: major royal jelly protein 4-like [Acyrthosiphon pisum]
Unigene16696_AGT	3.54037	15.7225	PREDICTED: insulin gene enhancer protein isl-1-like isoform 2 [Acyrthosiphon pisum]
Unigene167_AGT	1.31045	3.44785	PREDICTED: hypothetical protein LOC100164681 [Acyrthosiphon pisum]
Unigene1670_AGT	30.9307	146.987	cuticular protein 72 precursor [Acyrthosiphon pisum]
Unigene16700_AGT	14.6174	2.85742	uncharacterized protein LOC100164612 [Acyrthosiphon pisum] >gi|239792059|dbj|BAH72414.1| ACYPI005606 [Acyrthosiphon pisum]
Unigene16717_AGT	30.4221	2.02348	PREDICTED: hypothetical protein LOC100569905 [Acyrthosiphon pisum]
Unigene16720_AGT	5.40829	12.4202	PREDICTED: ecdysteroid UDP-glucosyltransferase-like [Acyrthosiphon pisum]
Unigene16723_AGT	3.9832	10.1983	--
Unigene16724_AGT	8.49904	0.959776	PREDICTED: nuclear pore complex protein Nup93-like isoform 1 [Acyrthosiphon pisum] >gi|328713678|ref|XP_003245149.1| PREDICTED: nuclear pore complex protein Nup93-like isoform 2 [Acyrthosiphon pisum]
Unigene16727_AGT	57.9402	12.9064	PREDICTED: LDLR chaperone boca-like [Acyrthosiphon pisum]
Unigene16730_AGT	12.8603	26.1811	angiotensin converting enzyme-like precursor [Acyrthosiphon pisum]
Unigene16731_AGT	29.3197	6.99475	PREDICTED: tankyrase-1-like [Acyrthosiphon pisum]
Unigene16732_AGT	19.8142	3.3636	--
Unigene16733_AGT	1.21918	6.36498	U88 [Brugia malayi]
Unigene16740_AGT	5.00867	10.2485	--
Unigene16746_AGT	3.07493	7.51585	PREDICTED: POU domain protein CF1A-like [Acyrthosiphon pisum]
Unigene16755_AGT	7.14497	31.9024	PREDICTED: aminopeptidase N-like, partial [Acyrthosiphon pisum]
Unigene16758_AGT	1.44926	3.77486	PREDICTED: hypothetical protein LOC100164329 [Acyrthosiphon pisum]
Unigene1676_AGT	10.8875	2.27491	PREDICTED: serine/threonine-protein kinase Genghis Khan-like isoform 2 [Acyrthosiphon pisum]
Unigene16761_AGT	1.51912	6.61772	PREDICTED: hypothetical protein LOC100167178 [Acyrthosiphon pisum]
Unigene16792_AGT	154.405	22.5258	PREDICTED: sphingosine kinase 2-like isoform 2 [Acyrthosiphon pisum] >gi|328708228|ref|XP_001946576.2| PREDICTED: sphingosine kinase 2-like isoform 1 [Acyrthosiphon pisum]
Unigene168_AGT	27.7142	4.70809	ACYPI003988 [Acyrthosiphon pisum]
Unigene16800_AGT	16.1738	52.4338	PREDICTED: sodium/potassium-transporting ATPase subunit beta-2-like [Acyrthosiphon pisum]
Unigene16807_AGT	0.707174	5.87251	PREDICTED: hypothetical protein LOC100160757 [Acyrthosiphon pisum]
Unigene16811_AGT	1.01901	6.81545	PREDICTED: peroxidase-like [Acyrthosiphon pisum]
Unigene16812_AGT	11.2801	37.8605	PREDICTED: hypothetical protein LOC100160882 [Acyrthosiphon pisum]
Unigene16829_AGT	157.958	9.6824	PREDICTED: hemK methyltransferase family member 2-like [Acyrthosiphon pisum]
Unigene16830_AGT	12.1049	50.9667	PREDICTED: hypothetical protein LOC100158783 isoform 1 [Acyrthosiphon pisum]
Unigene16832_AGT	9.32101	37.6594	PREDICTED: hypothetical protein LOC100158796, partial [Acyrthosiphon pisum]
Unigene16836_AGT	70.8096	13.7651	PREDICTED: mothers against decapentaplegic homolog 3-like [Acyrthosiphon pisum]
Unigene16849_AGT	9.60643	2.20863	PREDICTED: hypothetical protein LOC100743655 [Bombus impatiens]
Unigene16851_AGT	0.750503	3.42674	PREDICTED: hypothetical protein LOC100159423 [Acyrthosiphon pisum]
Unigene16858_AGT	3.44483	20.5754	PREDICTED: hypothetical protein LOC100574096 [Acyrthosiphon pisum]
Unigene16859_AGT	13.7735	2.51555	PREDICTED: vacuolar protein sorting-associated protein 54-like [Acyrthosiphon pisum]
Unigene16863_AGT	1.0232	10.5399	PREDICTED: hypothetical protein LOC100574878 [Acyrthosiphon pisum]
Unigene16864_AGT	12.5419	2.39542	PREDICTED: run domain Beclin-1 interacting and cystein-rich containing protein-like [Acyrthosiphon pisum]
Unigene16868_AGT	1.52227	5.7466	PREDICTED: hypothetical protein LOC100571284 [Acyrthosiphon pisum]
Unigene16882_AGT	273.372	8.65669	PREDICTED: organic solute transporter alpha-like protein-like [Acyrthosiphon pisum]
Unigene16883_AGT	50.5947	113.267	PREDICTED: putative S-methyl-5&apos;-thioadenosine phosphorylase-like [Acyrthosiphon pisum]
Unigene16888_AGT	2.89778	7.43943	--
Unigene16903_AGT	19.1177	4.40638	--
Unigene16908_AGT	122.881	321.213	PREDICTED: 5-aminolevulinate synthase, erythroid-specific, mitochondrial-like [Acyrthosiphon pisum]
Unigene1691_AGT	3.9049	17.7305	--
Unigene16915_AGT	18.7398	1.95449	PREDICTED: rho GTPase-activating protein 190-like isoform 3 [Acyrthosiphon pisum]
Unigene16921_AGT	0.813213	14.6295	PREDICTED: hypothetical protein LOC100167781 [Acyrthosiphon pisum]
Unigene16935_AGT	7.72529	0.638244	PREDICTED: hypothetical protein LOC100159679 [Acyrthosiphon pisum]
Unigene16948_AGT	357.291	1285.97	uncharacterized protein LOC100162497 precursor [Acyrthosiphon pisum] >gi|239789468|dbj|BAH71359.1| ACYPI003647 [Acyrthosiphon pisum]
Unigene1695_AGT	9.47281	23.4017	PREDICTED: uncharacterized protein C4orf29 homolog [Acyrthosiphon pisum]
Unigene16955_AGT	28.429	7.1184	PREDICTED: hypothetical protein LOC100165267 [Acyrthosiphon pisum]
Unigene16959_AGT	10.0574	0.639177	PREDICTED: hypothetical protein LOC100575277 [Acyrthosiphon pisum]
Unigene16968_AGT	1.71623	5.85475	PREDICTED: hypothetical protein LOC100574766 [Acyrthosiphon pisum]
Unigene16976_AGT	0.34187	3.65345	PREDICTED: paired box protein Pax-6-like isoform 2 [Acyrthosiphon pisum]
Unigene16983_AGT	20.9803	2.57347	PREDICTED: sister chromatid cohesion protein PDS5 homolog B-B-like [Acyrthosiphon pisum]
Unigene16990_AGT	5.02336	19.6796	PREDICTED: potassium channel subfamily K member 1-like [Acyrthosiphon pisum]
Unigene16992_AGT	35.7577	1.46441	PREDICTED: hypothetical protein LOC100159775 [Acyrthosiphon pisum]
Unigene17010_AGT	75.1625	14.711	PREDICTED: WD repeat-containing protein 43-like [Bombus terrestris]
Unigene17023_AGT	1.45308	3.89349	PREDICTED: hemicentin-2-like [Acyrthosiphon pisum]
Unigene17043_AGT	2.66102	11.1493	PREDICTED: zinc finger protein 271-like [Apis florea]
Unigene17051_AGT	21.8921	3.16008	PREDICTED: prostatic acid phosphatase-like [Acyrthosiphon pisum]
Unigene17057_AGT	4.95868	0.618592	PREDICTED: hypothetical protein LOC100161038 [Acyrthosiphon pisum]
Unigene17068_AGT	3.83453	17.3727	PREDICTED: histone-lysine N-methyltransferase SETMAR-like [Megachile rotundata]
Unigene17083_AGT	193.33	31.8707	PREDICTED: hypothetical protein LOC100161431 isoform 2 [Acyrthosiphon pisum] >gi|328702096|ref|XP_001944651.2| PREDICTED: hypothetical protein LOC100161431 isoform 1 [Acyrthosiphon pisum]
Unigene17088_AGT	1.45788	3.8919	--
Unigene17093_AGT	8.42664	25.0606	hypothetical protein TcasGA2_TC004264 [Tribolium castaneum]
Unigene17099_AGT	0.950475	4.6562	PREDICTED: two pore potassium channel protein sup-9-like [Acyrthosiphon pisum]
Unigene17102_AGT	3.91297	10.5319	odorant-binding protein [Myzus persicae]
Unigene17103_AGT	60.1566	4.84534	PREDICTED: dystrophin-1-like [Acyrthosiphon pisum]
Unigene17124_AGT	6.54666	15.2729	--
Unigene17128_AGT	1.91833	5.60694	PREDICTED: uncharacterized protein LOC756446 [Strongylocentrotus purpuratus]
Unigene1713_AGT	9.5259	32.246	PREDICTED: hypothetical protein LOC100575801 [Acyrthosiphon pisum]
Unigene17139_AGT	9.11599	18.4233	cytochrome P450 protein [Acyrthosiphon pisum]
Unigene17141_AGT	32.2067	5.77489	star protein [Acyrthosiphon pisum] >gi|239792658|dbj|BAH72647.1| ACYPI002776 [Acyrthosiphon pisum]
Unigene17152_AGT	177.195	2.6619	hunchback [Acyrthosiphon pisum] >gi|239938953|gb|ACS36119.1| hunchback [Acyrthosiphon pisum]
Unigene17156_AGT	8.24292	20.8298	--
Unigene17169_AGT	32.3349	72.7574	ACYPI002272 [Acyrthosiphon pisum]
Unigene1717_AGT	125.618	27.0291	PREDICTED: ATP-binding cassette sub-family G member 1-like [Acyrthosiphon pisum]
Unigene17171_AGT	1.65516	6.69978	--
Unigene17172_AGT	9.81486	39.8155	PREDICTED: prohormone-4-like [Acyrthosiphon pisum]
Unigene17177_AGT	19.0243	3.80609	--
Unigene17197_AGT	23.5394	5.58059	PREDICTED: hypothetical protein LOC100165356 [Acyrthosiphon pisum]
Unigene17198_AGT	56.9418	15.0357	PREDICTED: hypothetical protein LOC100165581 [Acyrthosiphon pisum]
Unigene17201_AGT	103.979	212.123	PREDICTED: pancreatic lipase-related protein 2-like [Acyrthosiphon pisum]
Unigene17206_AGT	38.024	7.85829	ACYPI001051 [Acyrthosiphon pisum]
Unigene17210_AGT	327.169	1350.76	uncharacterized protein LOC100167427 precursor [Acyrthosiphon pisum] >gi|239789432|dbj|BAH71341.1| ACYPI008224 [Acyrthosiphon pisum]
Unigene17215_AGT	26.6589	5.82205	PREDICTED: tuftelin-interacting protein 11-like [Acyrthosiphon pisum]
Unigene17229_AGT	0.92606	10.2048	PREDICTED: hypothetical protein LOC100163617 [Acyrthosiphon pisum]
Unigene17240_AGT	1.80746	3.68469	PREDICTED: dopamine beta-hydroxylase-like [Acyrthosiphon pisum]
Unigene17241_AGT	9.68557	0.576633	PREDICTED: kinetochore protein NDC80 homolog [Acyrthosiphon pisum]
Unigene17249_AGT	0.592459	4.4916	PREDICTED: hypothetical protein LOC100643530 [Bombus terrestris]
Unigene1725_AGT	77.3232	19.7134	PREDICTED: hypothetical protein LOC100164360 [Acyrthosiphon pisum]
Unigene17250_AGT	0.80991	5.87588	Transcriptional repressor scratch 1 [Camponotus floridanus]
Unigene17251_AGT	0.793337	4.7291	PREDICTED: hypothetical protein LOC725190 [Apis mellifera]
Unigene1727_AGT	3.83295	10.2596	PREDICTED: protein big brother-like [Acyrthosiphon pisum]
Unigene17276_AGT	0.412247	3.75259	PREDICTED: LIM/homeobox protein Lhx2-like [Acyrthosiphon pisum]
Unigene1728_AGT	24.2279	1.43939	PREDICTED: hypothetical protein LOC100571398 [Acyrthosiphon pisum]
Unigene17283_AGT	34.7892	8.75527	PREDICTED: tRNA (adenine-N(1)-)-methyltransferase non-catalytic subunit TRM6-like [Acyrthosiphon pisum]
Unigene17292_AGT	2.36881	5.43026	--
Unigene173_AGT	6.31755	36.8017	PREDICTED: hypothetical protein LOC100159519 [Acyrthosiphon pisum]
Unigene17301_AGT	77.9774	158.774	spermidine synthase-like [Acyrthosiphon pisum] >gi|239788020|dbj|BAH70707.1| ACYPI006984 [Acyrthosiphon pisum]
Unigene17317_AGT	28.4591	6.33806	PREDICTED: TBC1 domain family member 24-like isoform 2 [Acyrthosiphon pisum]
Unigene17321_AGT	6.23744	12.9422	PREDICTED: dual specificity protein phosphatase 3-like [Acyrthosiphon pisum]
Unigene17340_AGT	57.2109	12.313	hypothetical protein SINV_13160 [Solenopsis invicta]
Unigene17342_AGT	21.1356	0.812709	PREDICTED: serine/threonine-protein kinase polo-like [Acyrthosiphon pisum]
Unigene17356_AGT	2.96688	6.36068	PREDICTED: neurogenic protein big brain-like [Acyrthosiphon pisum]
Unigene1736_AGT	19.9916	3.89265	PREDICTED: RING finger protein 157-like [Acyrthosiphon pisum]
Unigene17365_AGT	20.5028	5.67911	PREDICTED: hypothetical protein LOC100169230 [Acyrthosiphon pisum]
Unigene17393_AGT	4.18195	13.2568	--
Unigene17394_AGT	7.58491	27.416	--
Unigene17396_AGT	2.70229	6.46085	--
Unigene1740_AGT	20.5955	43.6769	--
Unigene17418_AGT	25.5547	1.67024	PREDICTED: latrophilin Cirl-like [Acyrthosiphon pisum]
Unigene17420_AGT	28.7004	2.87341	histone-lysine N-methyltransferase Suv4-20-like [Acyrthosiphon pisum] >gi|336391168|ref|NP_001229571.1| histone-lysine N-methyltransferase Suv4-20-like [Acyrthosiphon pisum]
Unigene17426_AGT	113.274	20.4595	PREDICTED: serine/threonine-protein kinase Doa-like [Acyrthosiphon pisum]
Unigene17462_AGT	1.92998	5.01547	--
Unigene17464_AGT	2.17367	8.23975	GK20001 [Drosophila willistoni] >gi|194160212|gb|EDW75113.1| GK20001 [Drosophila willistoni]
Unigene17465_AGT	13.0317	31.8983	hypothetical protein BRAFLDRAFT_266349 [Branchiostoma floridae] >gi|229288520|gb|EEN59214.1| hypothetical protein BRAFLDRAFT_266349 [Branchiostoma floridae]
Unigene17466_AGT	1075.41	3538.38	PREDICTED: hypothetical protein LOC100166901 [Acyrthosiphon pisum]
Unigene17470_AGT	27.7019	61.7994	PREDICTED: sodium-independent sulfate anion transporter-like [Acyrthosiphon pisum]
Unigene17474_AGT	15.8537	0.982924	ACYPI000854 [Acyrthosiphon pisum]
Unigene17482_AGT	11.5569	32.3407	PREDICTED: UDP-glucuronosyltransferase 2C1-like [Acyrthosiphon pisum]
Unigene17484_AGT	2.22512	7.8563	--
Unigene17485_AGT	10.2658	30.1511	--
Unigene17488_AGT	21.8122	1.22055	PREDICTED: lamin-B receptor-like isoform 1 [Acyrthosiphon pisum] >gi|328710211|ref|XP_003244195.1| PREDICTED: lamin-B receptor-like isoform 2 [Acyrthosiphon pisum]
Unigene17504_AGT	38.8538	156.186	PREDICTED: asparagine synthetase [glutamine-hydrolyzing]-like [Acyrthosiphon pisum]
Unigene17506_AGT	61.6295	9.08147	PREDICTED: ubiquitin thioesterase trabid-like [Acyrthosiphon pisum]
Unigene17514_AGT	20.4384	3.77402	PREDICTED: probable ATP-dependent RNA helicase DDX43-like [Acyrthosiphon pisum]
Unigene17518_AGT	134.418	36.3341	PREDICTED: ras-related protein Rab-35-like [Acyrthosiphon pisum]
Unigene17522_AGT	19.4346	4.41938	PREDICTED: hypothetical protein LOC100161797 [Acyrthosiphon pisum]
Unigene17535_AGT	87.6482	0.675986	PREDICTED: hypothetical protein LOC100575309 [Acyrthosiphon pisum]
Unigene17542_AGT	9.70661	2.52823	PREDICTED: Hermansky-Pudlak syndrome 1 protein homolog [Acyrthosiphon pisum]
Unigene17547_AGT	2.74775	10.1342	PREDICTED: hypothetical protein LOC100575120 [Acyrthosiphon pisum]
Unigene1755_AGT	17.9538	2.66348	PREDICTED: hypothetical protein LOC100570333 [Acyrthosiphon pisum]
Unigene17550_AGT	79.4549	289.435	PREDICTED: thiamine transporter 2-like [Acyrthosiphon pisum]
Unigene17559_AGT	3.02915	7.25184	--
Unigene17564_AGT	20.7487	143.129	--
Unigene17567_AGT	0.876138	4.41798	--
Unigene17574_AGT	221.562	43.2107	PREDICTED: hypothetical protein LOC100166288 [Acyrthosiphon pisum]
Unigene17586_AGT	45.471	4.71705	--
Unigene17597_AGT	33.5202	4.08142	PREDICTED: zinc finger protein 182-like [Acyrthosiphon pisum]
Unigene1760_AGT	8.65286	32.0748	PREDICTED: lachesin-like [Nasonia vitripennis]
Unigene17604_AGT	401.264	27.8761	PREDICTED: protein piwi-like [Acyrthosiphon pisum]
Unigene17605_AGT	471.449	26.3358	PREDICTED: protein piwi-like, partial [Acyrthosiphon pisum]
Unigene17615_AGT	3.60586	9.87537	--
Unigene17616_AGT	2.3892	11.345	PREDICTED: hypothetical protein LOC100161813 isoform 2 [Acyrthosiphon pisum]
Unigene1762_AGT	37.6528	10.4585	PREDICTED: mps one binder kinase activator-like 2-like [Acyrthosiphon pisum]
Unigene17625_AGT	20.5068	3.57288	--
Unigene17636_AGT	166.207	41.5817	thioredoxin-related transmembrane protein 1-like precursor [Acyrthosiphon pisum] >gi|239793633|dbj|BAH72923.1| ACYPI005325 [Acyrthosiphon pisum]
Unigene17637_AGT	95.3735	21.4421	--
Unigene17651_AGT	10.0191	1.0992	PREDICTED: protein zyg-11 homolog B-like [Acyrthosiphon pisum]
Unigene17665_AGT	19.8283	4.97097	PREDICTED: WD repeat-containing protein 37-like [Acyrthosiphon pisum]
Unigene17684_AGT	92.3267	19.5775	PREDICTED: serine/threonine-protein kinase GE16371-like [Acyrthosiphon pisum]
Unigene17687_AGT	29.7469	310.522	PREDICTED: putative fatty acyl-CoA reductase CG5065-like isoform 1 [Acyrthosiphon pisum]
Unigene17688_AGT	22.0917	192.364	PREDICTED: putative fatty acyl-CoA reductase CG5065-like [Acyrthosiphon pisum]
Unigene17692_AGT	9.36018	21.7623	PREDICTED: testicular acid phosphatase homolog [Acyrthosiphon pisum]
Unigene177_AGT	8.06255	25.7384	GI19695 [Drosophila mojavensis] >gi|193909353|gb|EDW08220.1| GI19695 [Drosophila mojavensis]
Unigene17709_AGT	59.7813	8.2503	PREDICTED: ubiquitin carboxyl-terminal hydrolase 1-like [Acyrthosiphon pisum]
Unigene1771_AGT	19.0981	0.599757	PREDICTED: hypothetical protein LOC100166850 [Acyrthosiphon pisum]
Unigene17712_AGT	24.9113	6.81101	PREDICTED: reticulocalbin-2-like [Acyrthosiphon pisum]
Unigene17715_AGT	26.2101	4.43506	PREDICTED: hypothetical protein LOC100573125 [Acyrthosiphon pisum]
Unigene17727_AGT	31.0973	6.20104	PREDICTED: e3 ubiquitin-protein ligase SIAH1-like [Bombus terrestris] >gi|350423551|ref|XP_003493516.1| PREDICTED: E3 ubiquitin-protein ligase SIAH1-like [Bombus impatiens] >gi|383852216|ref|XP_003701624.1| PREDICTED: E3 ubiquitin-protein ligase SIAH1-lik
Unigene17734_AGT	11.0087	1.84575	PREDICTED: zinc finger protein 62-like isoform 1 [Acyrthosiphon pisum] >gi|328701285|ref|XP_003241552.1| PREDICTED: zinc finger protein 62-like isoform 2 [Acyrthosiphon pisum]
Unigene17740_AGT	27.9383	122.009	cytochrome c oxidase subunit VIIc [Acyrthosiphon pisum]
Unigene17748_AGT	28.3788	1.62243	PREDICTED: t-related protein-like [Acyrthosiphon pisum]
Unigene17751_AGT	6.37442	32.4629	--
Unigene17753_AGT	69.7677	13.5253	PREDICTED: phosphoacetylglucosamine mutase-like [Acyrthosiphon pisum]
Unigene1776_AGT	5.52784	14.505	--
Unigene17764_AGT	24.8385	5.52649	PREDICTED: probable ATP-dependent RNA helicase Dbp73D-like [Acyrthosiphon pisum]
Unigene17779_AGT	30.6949	6.68542	PREDICTED: hypothetical protein LOC100569295 [Acyrthosiphon pisum]
Unigene17790_AGT	41.6093	6.76674	PREDICTED: hypothetical protein LOC100162917 [Acyrthosiphon pisum]
Unigene17791_AGT	13.8248	2.14219	PREDICTED: serine/threonine-protein kinase Sgk3-like [Acyrthosiphon pisum]
Unigene17795_AGT	80.9439	13.8479	ACYPI003821 [Acyrthosiphon pisum]
Unigene17798_AGT	3.25433	14.3844	PREDICTED: hypothetical protein LOC100169453 [Acyrthosiphon pisum]
Unigene178_AGT	6.77192	81.9466	PREDICTED: hypothetical protein LOC100159429 [Acyrthosiphon pisum]
Unigene17800_AGT	36.292	4.73335	PREDICTED: deoxyribodipyrimidine photo-lyase-like [Acyrthosiphon pisum]
Unigene17817_AGT	17.0188	1.91239	PREDICTED: G-protein coupled receptor Mth2-like [Acyrthosiphon pisum]
Unigene17822_AGT	258.501	44.8624	Protein F29D10.2 [Caenorhabditis elegans] >gi|62554042|emb|CAB00093.2| Protein F29D10.2 [Caenorhabditis elegans]
Unigene17823_AGT	142.269	31.178	--
Unigene17826_AGT	83.9547	21.2495	--
Unigene17829_AGT	5.53914	13.3483	ACYPI007022 [Acyrthosiphon pisum]
Unigene17830_AGT	28.4702	6.32487	PREDICTED: protein toll-like [Acyrthosiphon pisum]
Unigene17836_AGT	19.781	49.2107	PREDICTED: pancreatic lipase-related protein 1-like [Acyrthosiphon pisum]
Unigene17839_AGT	27.7537	3.37574	PREDICTED: DNA repair protein RAD51 homolog 1-like [Acyrthosiphon pisum]
Unigene17840_AGT	15.0963	1.28054	PREDICTED: Fanconi anemia group J protein homolog isoform 1 [Acyrthosiphon pisum]
Unigene17847_AGT	12.9494	2.84079	PREDICTED: GPI mannosyltransferase 2-like [Acyrthosiphon pisum]
Unigene17848_AGT	19.3283	90.9683	uncharacterized protein LOC100163907 precursor [Acyrthosiphon pisum] >gi|239787951|dbj|BAH70675.1| ACYPI004958 [Acyrthosiphon pisum]
Unigene17849_AGT	8.70775	0.762211	PREDICTED: microtubule-associated serine/threonine-protein kinase-like [Acyrthosiphon pisum]
Unigene17859_AGT	5.89797	0.475733	PREDICTED: protein MCM10 homolog isoform 1 [Acyrthosiphon pisum] >gi|328718527|ref|XP_003246505.1| PREDICTED: protein MCM10 homolog isoform 2 [Acyrthosiphon pisum]
Unigene17861_AGT	7.57895	1.05919	PREDICTED: peptidyl-prolyl cis-trans isomerase-like 2-like [Acyrthosiphon pisum]
Unigene17866_AGT	88.4005	2.02055	GI19695 [Drosophila mojavensis] >gi|193909353|gb|EDW08220.1| GI19695 [Drosophila mojavensis]
Unigene1788_AGT	15.96	69.0882	PREDICTED: major facilitator superfamily domain-containing protein 6-like [Acyrthosiphon pisum]
Unigene17886_AGT	4.22902	11.9367	PREDICTED: cytochrome b561-like [Acyrthosiphon pisum]
Unigene17890_AGT	59.9325	9.34194	PREDICTED: probable polyprenol reductase-like [Acyrthosiphon pisum]
Unigene17898_AGT	76.1556	18.2598	TAR DNA binding protein-like [Acyrthosiphon pisum] >gi|239792762|dbj|BAH72685.1| ACYPI004992 [Acyrthosiphon pisum]
Unigene17904_AGT	1.45484	9.09064	PREDICTED: putative fatty acyl-CoA reductase CG5065-like, partial [Acyrthosiphon pisum]
Unigene17905_AGT	1.26686	6.59934	PREDICTED: fatty acyl-CoA reductase 1-like [Acyrthosiphon pisum]
Unigene17906_AGT	39.209	87.1924	--
Unigene17916_AGT	7.26464	0.213608	uncharacterized protein LOC100534630 isoform 2 [Acyrthosiphon pisum]
Unigene17933_AGT	1.60676	15.9018	PREDICTED: venom protease-like [Acyrthosiphon pisum]
Unigene17939_AGT	21.1556	3.02584	PREDICTED: hypothetical protein LOC100166888 [Acyrthosiphon pisum]
Unigene1794_AGT	1.78316	19.6735	nicotinic acetylcholine receptor alpha 2 subunit [Aphis gossypii]
Unigene17945_AGT	22.1883	4.61539	PREDICTED: hypothetical protein LOC100163586 isoform 2 [Acyrthosiphon pisum]
Unigene17947_AGT	7.8973	1.07605	PREDICTED: hypothetical protein LOC100165119 [Acyrthosiphon pisum]
Unigene17948_AGT	62.8006	17.9108	PREDICTED: hypothetical protein LOC100570992 [Acyrthosiphon pisum]
Unigene17951_AGT	6.90996	0.316021	PREDICTED: glucose dehydrogenase [acceptor]-like [Acyrthosiphon pisum]
Unigene17955_AGT	164.212	37.5281	PREDICTED: pre-mRNA-processing factor 19-like [Acyrthosiphon pisum]
Unigene17967_AGT	1.94651	10.093	PREDICTED: hypothetical protein LOC100568742 [Acyrthosiphon pisum]
Unigene17975_AGT	6.1635	0.997468	PREDICTED: hypothetical protein LOC100160892 [Acyrthosiphon pisum]
Unigene17984_AGT	26.9059	7.9093	PREDICTED: nef-associated protein 1-like [Acyrthosiphon pisum]
Unigene17988_AGT	28.3107	65.5947	PREDICTED: homeodomain-only protein-like [Acyrthosiphon pisum]
Unigene17989_AGT	11.2037	38.9651	PREDICTED: putative ferric-chelate reductase 1 homolog [Acyrthosiphon pisum]
Unigene180_AGT	45.1247	6.91806	--
Unigene18012_AGT	29.9702	5.23739	ACYPI003683 [Acyrthosiphon pisum]
Unigene18013_AGT	18.161	3.64028	PREDICTED: general transcription factor IIH subunit 2-like [Acyrthosiphon pisum]
Unigene18024_AGT	19.7004	3.97175	PREDICTED: rho GTPase-activating protein 1-like [Acyrthosiphon pisum]
Unigene18026_AGT	21.27	4.29696	--
Unigene18031_AGT	114.331	5.70304	PREDICTED: hypothetical protein LOC100574225 [Acyrthosiphon pisum]
Unigene18047_AGT	131.388	6.23717	--
Unigene18050_AGT	223.731	10.0787	PREDICTED: la-related protein 4-like [Acyrthosiphon pisum]
Unigene18064_AGT	3.20715	7.91608	PREDICTED: hypothetical protein LOC100568861 [Acyrthosiphon pisum]
Unigene18066_AGT	35.4474	7.31308	--
Unigene18078_AGT	22.2742	76.1763	PREDICTED: leucine-rich repeat neuronal protein 2-like [Acyrthosiphon pisum]
Unigene18084_AGT	56.4187	15.3667	PREDICTED: zinc finger protein 250-like [Acyrthosiphon pisum]
Unigene18098_AGT	10.7926	52.7374	--
Unigene1810_AGT	4.05351	27.0652	--
Unigene18100_AGT	17.9248	0.783749	PREDICTED: protein lethal(2)denticleless-like [Acyrthosiphon pisum]
Unigene18102_AGT	3.90922	10.0575	--
Unigene18107_AGT	15.6259	42.0247	PREDICTED: hypothetical protein LOC100163292 [Acyrthosiphon pisum]
Unigene18118_AGT	101.955	16.593	PREDICTED: similar to methionine aminopeptidase [Tribolium castaneum]
Unigene18120_AGT	22.7333	3.00932	PREDICTED: aladin-like [Acyrthosiphon pisum]
Unigene18125_AGT	1.63635	7.03033	PREDICTED: homeotic protein ultrabithorax-like [Acyrthosiphon pisum]
Unigene18129_AGT	16.5225	0.725829	PREDICTED: hypothetical protein LOC100165170 [Acyrthosiphon pisum]
Unigene18168_AGT	11.682	2.20573	PREDICTED: hypothetical protein LOC100165888 [Acyrthosiphon pisum]
Unigene18189_AGT	3.44033	9.68559	--
Unigene18191_AGT	86.9925	5.5721	--
Unigene18192_AGT	72.2618	7.25431	PREDICTED: alpha-tubulin N-acetyltransferase-like isoform 2 [Acyrthosiphon pisum]
Unigene18193_AGT	45.2157	4.47807	--
Unigene18200_AGT	7.20051	20.8793	--
Unigene18203_AGT	12.7917	37.1799	--
Unigene18204_AGT	28.327	6.46533	PREDICTED: DNA topoisomerase 1-like isoform 4 [Acyrthosiphon pisum]
Unigene18208_AGT	6.63969	0.779698	mixed-lineage leukemia protein, mll, putative [Pediculus humanus corporis] >gi|212506866|gb|EEB10952.1| mixed-lineage leukemia protein, mll, putative [Pediculus humanus corporis]
Unigene18209_AGT	9.71319	1.51502	uncharacterized protein LOC100164268 [Acyrthosiphon pisum] >gi|239792341|dbj|BAH72524.1| ACYPI005298 [Acyrthosiphon pisum]
Unigene1821_AGT	33.5821	6.06648	PREDICTED: ring canal kelch homolog [Acyrthosiphon pisum]
Unigene18214_AGT	3.45639	12.1318	legumain-like precursor [Acyrthosiphon pisum] >gi|239791260|dbj|BAH72122.1| ACYPI009609 [Acyrthosiphon pisum]
Unigene18223_AGT	9.43391	49.6349	PREDICTED: hypothetical protein LOC100169548 isoform 1 [Acyrthosiphon pisum] >gi|328714634|ref|XP_003245415.1| PREDICTED: hypothetical protein LOC100169548 isoform 2 [Acyrthosiphon pisum]
Unigene18229_AGT	1.77042	7.47177	PREDICTED: neurotrimin-like [Acyrthosiphon pisum]
Unigene18231_AGT	3.53918	11.07	--
Unigene18232_AGT	1.00578	6.00102	--
Unigene18235_AGT	28.5511	1.63303	--
Unigene18238_AGT	20.1938	4.66916	PREDICTED: hypothetical protein LOC100169128 [Acyrthosiphon pisum]
Unigene18244_AGT	44.1748	109.852	PREDICTED: hypothetical protein LOC100163859 [Acyrthosiphon pisum]
Unigene18250_AGT	1.49844	3.83275	--
Unigene18252_AGT	63.4201	5.91583	PREDICTED: hypothetical protein LOC100573514 [Acyrthosiphon pisum]
Unigene18257_AGT	4.57214	39.455	--
Unigene18262_AGT	4.97689	0.840326	PREDICTED: atrial natriuretic peptide-converting enzyme-like [Acyrthosiphon pisum]
Unigene18268_AGT	43.3205	157.215	ryanodine receptor-like [Acyrthosiphon pisum] >gi|239790070|dbj|BAH71620.1| ACYPI010034 [Acyrthosiphon pisum]
Unigene18269_AGT	22.0252	73.8779	--
Unigene18270_AGT	4.6722	19.7815	--
Unigene18282_AGT	1.31245	14.6471	PREDICTED: arrestin homolog [Acyrthosiphon pisum]
Unigene18296_AGT	8.05747	23.5061	PREDICTED: hypothetical protein LOC100160030 [Acyrthosiphon pisum]
Unigene18303_AGT	8.23918	22.3715	--
Unigene18316_AGT	3.6697	7.45296	--
Unigene18331_AGT	0.942469	4.92843	PREDICTED: hypothetical protein LOC100162357 [Acyrthosiphon pisum]
Unigene18334_AGT	4.52513	20.4185	PREDICTED: fibulin-1-like [Acyrthosiphon pisum]
Unigene18343_AGT	26.5155	2.62011	PREDICTED: hypothetical protein LOC100575266 [Acyrthosiphon pisum]
Unigene18346_AGT	0.487113	39.3568	--
Unigene18348_AGT	0.431544	27.5985	PREDICTED: hypothetical protein LOC100568592 [Acyrthosiphon pisum]
Unigene18351_AGT	233.178	34.9473	PREDICTED: protein yellow-like [Acyrthosiphon pisum]
Unigene18369_AGT	8.67289	0.343414	ACYPI001034 [Acyrthosiphon pisum]
Unigene18388_AGT	3.86596	25.8884	PREDICTED: neuroendocrine convertase 1-like [Acyrthosiphon pisum]
Unigene18390_AGT	45.037	91.0944	RR1 cuticle protein 2 precursor [Acyrthosiphon pisum]
Unigene18391_AGT	48.189	136.933	RR1 cuticle protein 4 [Acyrthosiphon pisum]
Unigene18407_AGT	1.21993	16.4668	PREDICTED: nose resistant to fluoxetine protein 6-like [Acyrthosiphon pisum]
Unigene18409_AGT	41.779	9.30126	PREDICTED: abhydrolase domain-containing protein 2-like [Acyrthosiphon pisum]
Unigene18411_AGT	14.769	3.11429	PREDICTED: SH2B adapter protein 2-like [Acyrthosiphon pisum]
Unigene18412_AGT	81.9257	21.3784	PREDICTED: neuralized-like protein 2-like [Acyrthosiphon pisum]
Unigene18421_AGT	27.0843	1.1484	PREDICTED: WD repeat-containing protein 76-like [Acyrthosiphon pisum]
Unigene18444_AGT	31.5574	5.37875	PREDICTED: beta-1-syntrophin-like [Acyrthosiphon pisum]
Unigene18452_AGT	24.3661	2.06162	PREDICTED: hypothetical protein LOC100573150 [Acyrthosiphon pisum]
Unigene18455_AGT	7.59741	1.12619	PREDICTED: interference hedgehog-like isoform 1 [Acyrthosiphon pisum] >gi|328701952|ref|XP_003241760.1| PREDICTED: interference hedgehog-like isoform 2 [Acyrthosiphon pisum]
Unigene1847_AGT	12.5696	50.8228	--
Unigene1849_AGT	3.23344	11.454	--
Unigene185_AGT	6.32162	16.0826	PREDICTED: protein muscleblind-like [Acyrthosiphon pisum]
Unigene18509_AGT	0.249189	3.52171	PREDICTED: hypothetical protein LOC100168723 [Acyrthosiphon pisum]
Unigene18511_AGT	2.83406	9.61226	--
Unigene18512_AGT	3.62758	13.2612	--
Unigene18513_AGT	70.9768	271.544	uncharacterized protein LOC100160853 [Acyrthosiphon pisum] >gi|239788192|dbj|BAH70787.1| ACYPI007254 [Acyrthosiphon pisum]
Unigene18525_AGT	2.2692	9.03534	--
Unigene18526_AGT	3.20866	15.3636	--
Unigene18532_AGT	23.978	4.70187	PREDICTED: macrophage erythroblast attacher-like isoform 1 [Acyrthosiphon pisum]
Unigene1856_AGT	18.5949	1.57226	PREDICTED: hypothetical protein LOC100169101 [Acyrthosiphon pisum]
Unigene18570_AGT	2.60809	13.7531	PREDICTED: hypothetical protein LOC100159027 [Acyrthosiphon pisum]
Unigene18571_AGT	2.47724	13.6073	PREDICTED: hypothetical protein LOC100572343 [Acyrthosiphon pisum]
Unigene18586_AGT	7.11136	19.7005	PREDICTED: hypothetical protein LOC100569091 [Acyrthosiphon pisum]
Unigene18597_AGT	18.7195	3.67406	PREDICTED: hypothetical protein LOC100569539 [Acyrthosiphon pisum]
Unigene186_AGT	3.85253	8.94008	PREDICTED: LRR receptor-like serine/threonine-protein kinase GSO2-like [Acyrthosiphon pisum]
Unigene18602_AGT	27.3534	4.04319	PREDICTED: DNA replication complex GINS protein PSF3-like [Acyrthosiphon pisum]
Unigene18609_AGT	43.1539	9.73582	PREDICTED: zinc finger with UFM1-specific peptidase domain protein-like isoform 1 [Acyrthosiphon pisum] >gi|328702732|ref|XP_003241995.1| PREDICTED: zinc finger with UFM1-specific peptidase domain protein-like isoform 2 [Acyrthosiphon pisum]
Unigene18615_AGT	379.275	29.75	PREDICTED: hypothetical protein LOC100167279 [Acyrthosiphon pisum]
Unigene18617_AGT	242.217	14.992	PREDICTED: ubiquitin-conjugating enzyme E2 C-like [Acyrthosiphon pisum]
Unigene18618_AGT	578.783	35.1168	ACYPI000705 [Acyrthosiphon pisum]
Unigene18620_AGT	2.21601	5.55945	--
Unigene18623_AGT	11.6566	1.42188	T-cell receptor beta chain ANA 11 [Brugia malayi]
Unigene18625_AGT	10.8926	0.650324	PREDICTED: hypothetical protein LOC100569581 [Acyrthosiphon pisum]
Unigene18640_AGT	0.832053	10.308	uncharacterized protein LOC100164166 precursor [Acyrthosiphon pisum] >gi|239790570|dbj|BAH71838.1| ACYPI005203 [Acyrthosiphon pisum]
Unigene18650_AGT	0.695386	4.45053	hypothetical protein EAG_00552 [Camponotus floridanus]
Unigene18662_AGT	37.1422	176.082	PREDICTED: androgen-induced gene 1 protein-like isoform 1 [Acyrthosiphon pisum]
Unigene18667_AGT	1.41247	4.29432	PREDICTED: hypothetical protein LOC100163336 [Acyrthosiphon pisum]
Unigene18668_AGT	1.32388	4.10432	--
Unigene18677_AGT	46.9774	7.12531	--
Unigene18678_AGT	128.444	13.7235	PREDICTED: protein mothers against dpp-like [Acyrthosiphon pisum]
Unigene18679_AGT	11.9429	1.16634	PREDICTED: leucine-rich repeat and WD repeat-containing protein 1-like [Acyrthosiphon pisum]
Unigene18680_AGT	7.99173	1.3318	PREDICTED: leucine-rich repeat and WD repeat-containing protein 1-like [Acyrthosiphon pisum]
Unigene18684_AGT	11.8155	1.69885	PREDICTED: hypothetical protein LOC100162216 [Acyrthosiphon pisum]
Unigene18689_AGT	16.8141	0.326691	PREDICTED: hypothetical protein LOC100167466 [Acyrthosiphon pisum]
Unigene18698_AGT	0.289604	12.9927	PREDICTED: hypothetical protein LOC100574284 [Acyrthosiphon pisum]
Unigene18706_AGT	8.9279	1.19926	PREDICTED: putative tRNA pseudouridine synthase Pus10-like [Acyrthosiphon pisum]
Unigene18708_AGT	89.3196	847.545	PREDICTED: putative fatty acyl-CoA reductase CG5065-like [Acyrthosiphon pisum]
Unigene18710_AGT	24.5319	1.28613	PREDICTED: ABC transporter G family member 23-like, partial [Acyrthosiphon pisum]
Unigene18711_AGT	29.6513	2.18888	PREDICTED: ABC transporter G family member 20-like [Acyrthosiphon pisum]
Unigene18714_AGT	2.50457	6.90925	PREDICTED: glycoprotein 3-alpha-L-fucosyltransferase A-like [Acyrthosiphon pisum]
Unigene18717_AGT	1.25493	6.06147	--
Unigene18719_AGT	1.28698	7.38378	PREDICTED: transforming growth factor-beta-induced protein ig-h3-like [Acyrthosiphon pisum]
Unigene18726_AGT	22.2041	3.49749	PREDICTED: transcriptional regulator ATRX homolog [Acyrthosiphon pisum]
Unigene18733_AGT	88.9298	19.8433	PREDICTED: dihydropyrimidinase-like isoform 1 [Acyrthosiphon pisum]
Unigene18742_AGT	2.63631	13.4111	hypothetical protein Phum_PHUM033900 [Pediculus humanus corporis] >gi|212505984|gb|EEB10315.1| hypothetical protein Phum_PHUM033900 [Pediculus humanus corporis]
Unigene18743_AGT	0.949522	5.01683	--
Unigene18745_AGT	1.15627	6.15428	--
Unigene18749_AGT	110.364	21.2352	--
Unigene18757_AGT	27.4191	135.457	serine protease inhibitor 4, serpin-4-like [Acyrthosiphon pisum] >gi|239788712|dbj|BAH71024.1| ACYPI005016 [Acyrthosiphon pisum]
Unigene18758_AGT	6.88958	30.3382	ACYPI005016 [Acyrthosiphon pisum]
Unigene18776_AGT	49.5522	621.985	PREDICTED: tyrosine 3-monooxygenase-like [Acyrthosiphon pisum]
Unigene18779_AGT	395.489	2404.49	putative cathepsin precursor [Sitobion avenae]
Unigene18780_AGT	38.4827	230.191	TPA: TPA_inf: cathepsin B [Aphis gossypii]
Unigene18789_AGT	0.949262	3.15792	PREDICTED: liver carboxylesterase-like [Acyrthosiphon pisum]
Unigene18796_AGT	1304.7	3906.25	glutamine synthetase 2 [Acyrthosiphon pisum]
Unigene18797_AGT	75.0798	233.28	--
Unigene18810_AGT	54.5401	12.3943	ultraspiracle [Acyrthosiphon pisum]
Unigene18811_AGT	96.1955	27.9061	ultraspiracle-like protein, partial [Megoura crassicauda]
Unigene18814_AGT	27.4546	1.26817	PREDICTED: kinesin-like protein KIF23-like [Acyrthosiphon pisum]
Unigene18815_AGT	1600.8	4046.02	uncharacterized protein LOC100164630 precursor [Acyrthosiphon pisum] >gi|239799330|dbj|BAH70591.1| ACYPI005624 [Acyrthosiphon pisum]
Unigene18816_AGT	1760.5	4521.56	--
Unigene18817_AGT	93.067	225.13	cytochrome oxidase subunit 1 [Aphis gossypii]
Unigene18823_AGT	3.91457	8.58	--
Unigene18844_AGT	1.42624	6.85033	PREDICTED: G-protein coupled receptor moody-like isoform 1 [Acyrthosiphon pisum] >gi|328700262|ref|XP_003241198.1| PREDICTED: G-protein coupled receptor moody-like isoform 2 [Acyrthosiphon pisum]
Unigene18853_AGT	39.4343	4.98449	PREDICTED: disks large 1 tumor suppressor protein-like [Acyrthosiphon pisum]
Unigene18869_AGT	401.144	2325.39	putative cathepsin B-N [Toxoptera citricida]
Unigene18878_AGT	54.1286	16.8665	PREDICTED: mannose-P-dolichol utilization defect 1 protein homolog [Acyrthosiphon pisum]
Unigene18882_AGT	20.3269	4.97119	WD repeat-containing protein 74-like [Acyrthosiphon pisum] >gi|239791382|dbj|BAH72164.1| ACYPI001859 [Acyrthosiphon pisum]
Unigene18888_AGT	2.07688	4.28818	PREDICTED: pikachurin-like [Acyrthosiphon pisum]
Unigene18889_AGT	5.98312	13.8408	PREDICTED: pikachurin-like [Acyrthosiphon pisum]
Unigene1889_AGT	0.0837821	6.31238	PREDICTED: hypothetical protein LOC100572302 [Acyrthosiphon pisum]
Unigene18899_AGT	114.338	15.8031	PREDICTED: nucleolar protein 58 [Acyrthosiphon pisum]
Unigene189_AGT	57.2868	10.993	PREDICTED: DDB1- and CUL4-associated factor 10 homolog [Acyrthosiphon pisum]
Unigene18904_AGT	49.3894	1186.79	PREDICTED: soluble calcium-activated nucleotidase 1-like [Acyrthosiphon pisum]
Unigene18905_AGT	20.4498	471.088	unnamed protein product [Tetraodon nigroviridis]
Unigene18921_AGT	37.2433	3.56563	PREDICTED: solute carrier family 22 member 4-like [Acyrthosiphon pisum]
Unigene18926_AGT	74.8217	8.71656	PREDICTED: probable DNA-directed RNA polymerase III subunit RPC6-like [Acyrthosiphon pisum]
Unigene18928_AGT	25.885	4.04864	exoribonuclease 1 [Acyrthosiphon pisum]
Unigene1895_AGT	4.01807	12.3194	PREDICTED: semaphorin-2A-like [Acyrthosiphon pisum]
Unigene18959_AGT	15.6059	1.69669	PREDICTED: DNA primase small subunit-like [Acyrthosiphon pisum]
Unigene18961_AGT	45.7395	13.6124	PREDICTED: peroxisomal membrane protein 11A-like [Acyrthosiphon pisum]
Unigene18989_AGT	66.3001	13.7685	PREDICTED: peroxisome biogenesis factor 10-like [Acyrthosiphon pisum]
Unigene18993_AGT	11.041	28.049	cathepsin L [Aphis gossypii]
Unigene18999_AGT	3.32518	16.172	NADH dehydrogenase subunit 4 [Schizaphis graminum] >gi|41352306|gb|AAS00822.1| NADH dehydrogenase subunit 4 [Schizaphis graminum]
Unigene19001_AGT	40.5972	4.69834	--
Unigene19025_AGT	7.033	17.5555	PREDICTED: arylsulfatase B-like [Acyrthosiphon pisum]
Unigene19049_AGT	8.3733	0.760369	PREDICTED: DNA polymerase alpha catalytic subunit-like [Acyrthosiphon pisum]
Unigene19055_AGT	12.9394	2.16037	PREDICTED: hypothetical protein LOC100164182 [Acyrthosiphon pisum]
Unigene19057_AGT	16.5628	38.0138	PREDICTED: hypothetical protein LOC100162600 [Acyrthosiphon pisum]
Unigene19063_AGT	12.2348	34.3007	PREDICTED: hypothetical protein LOC100568990, partial [Acyrthosiphon pisum]
Unigene19065_AGT	13.241	51.6675	PREDICTED: esterase FE4-like [Acyrthosiphon pisum]
Unigene19073_AGT	2.33344	11.5638	PREDICTED: Kv channel-interacting protein 4-like isoform 3 [Acyrthosiphon pisum]
Unigene19081_AGT	71.2442	18.326	PREDICTED: uncharacterized protein C17orf39 homolog [Acyrthosiphon pisum]
Unigene191_AGT	3.15002	8.38619	PDGF- and VEGF-related factor 1-like precursor [Acyrthosiphon pisum] >gi|239792642|dbj|BAH72642.1| ACYPI008173 [Acyrthosiphon pisum]
Unigene19102_AGT	16.2073	1.98664	PREDICTED: TFIIH basal transcription factor complex helicase XPD subunit-like [Acyrthosiphon pisum]
Unigene19116_AGT	33.4303	7.59125	PREDICTED: cyclin-dependent kinase 7-like [Acyrthosiphon pisum]
Unigene19118_AGT	3.90289	9.02114	--
Unigene19121_AGT	4.69681	9.87303	hypothetical protein TcasGA2_TC008495 [Tribolium castaneum]
Unigene19128_AGT	3.8398	8.69054	PREDICTED: methylcrotonoyl-CoA carboxylase subunit alpha, mitochondrial-like isoform 1 [Acyrthosiphon pisum]
Unigene19130_AGT	51.6014	9.13322	PREDICTED: tRNA (adenine-N(1)-)-methyltransferase catalytic subunit TRMT61A-like [Acyrthosiphon pisum]
Unigene19131_AGT	17.2172	2.89717	PREDICTED: tRNA (adenine-N(1)-)-methyltransferase catalytic subunit TRMT61A-like [Acyrthosiphon pisum]
Unigene19134_AGT	6.67426	0.781256	PREDICTED: hypothetical protein LOC100569916 [Acyrthosiphon pisum]
Unigene1914_AGT	37.6122	2.47076	PREDICTED: f-box/WD repeat-containing protein 7-like isoform 2 [Acyrthosiphon pisum] >gi|328711452|ref|XP_001950576.2| PREDICTED: f-box/WD repeat-containing protein 7-like isoform 1 [Acyrthosiphon pisum] >gi|328711454|ref|XP_003244542.1| PREDICTED: f-box/
Unigene19164_AGT	37.0689	6.20624	--
Unigene19165_AGT	96.9201	14.7126	PREDICTED: homeobox protein extradenticle-like [Acyrthosiphon pisum]
Unigene19168_AGT	10.4555	1.68739	PREDICTED: armadillo repeat-containing protein 6 homolog [Acyrthosiphon pisum]
Unigene1917_AGT	28.8195	3.22112	PREDICTED: hypothetical protein LOC100573184 [Acyrthosiphon pisum]
Unigene19175_AGT	59.3347	1.0974	PREDICTED: hypothetical protein LOC100163242 [Acyrthosiphon pisum]
Unigene19179_AGT	166.756	38.43	casein kinase [Aedes aegypti] >gi|108882411|gb|EAT46636.1| AAEL002226-PA, partial [Aedes aegypti]
Unigene1918_AGT	30.9946	6.45855	PREDICTED: fringe glycosyltransferase-like [Acyrthosiphon pisum]
Unigene19180_AGT	81.0806	22.1116	PREDICTED: LOW QUALITY PROTEIN: smad nuclear-interacting protein 1-like [Bombus terrestris]
Unigene19184_AGT	113.543	27.5035	ACYPI48782 [Acyrthosiphon pisum]
Unigene19185_AGT	41.2519	6.88889	PREDICTED: transcription factor IIIB 90 kDa subunit-like [Acyrthosiphon pisum]
Unigene19215_AGT	53.2938	7.30574	PREDICTED: hypothetical protein LOC100162872 [Acyrthosiphon pisum]
Unigene19220_AGT	34.3766	8.7067	PREDICTED: hypothetical protein LOC100165451 [Acyrthosiphon pisum]
Unigene19240_AGT	1.45454	6.62207	PREDICTED: hypothetical protein LOC100166051 isoform 1 [Acyrthosiphon pisum]
Unigene19246_AGT	21.2982	47.5417	PREDICTED: alanine aminotransferase 2-like [Acyrthosiphon pisum]
Unigene19249_AGT	5.97291	19.3803	PREDICTED: delta(24)-sterol reductase-like isoform 2 [Acyrthosiphon pisum]
Unigene19255_AGT	11.437	0.451777	PREDICTED: hypothetical protein LOC100160600 [Acyrthosiphon pisum]
Unigene19267_AGT	46.3952	11.317	PREDICTED: f-box only protein 11-like isoform 1 [Acyrthosiphon pisum]
Unigene19269_AGT	19.9533	4.44694	PREDICTED: actin-related protein 6-like [Acyrthosiphon pisum]
Unigene19272_AGT	71.2848	10.9714	PREDICTED: hypothetical protein LOC100570013 [Acyrthosiphon pisum]
Unigene19281_AGT	8.35131	18.3178	--
Unigene19284_AGT	1.9122	4.52463	--
Unigene19287_AGT	10.7721	47.0408	PDGF- and VEGF-related factor 1-like precursor [Acyrthosiphon pisum] >gi|239787980|dbj|BAH70688.1| ACYPI006308 [Acyrthosiphon pisum]
Unigene19288_AGT	14.0968	56.0142	PREDICTED: hypothetical protein LOC100568518 [Acyrthosiphon pisum]
Unigene19291_AGT	63.9106	15.6132	PREDICTED: blood vessel epicardial substance-like isoform 2 [Acyrthosiphon pisum]
Unigene19294_AGT	1.26042	31.4115	PREDICTED: nose resistant to fluoxetine protein 6-like [Acyrthosiphon pisum]
Unigene19297_AGT	8.5094	26.9911	--
Unigene19301_AGT	2.85117	9.12431	PREDICTED: THAP domain-containing protein 9-like [Acyrthosiphon pisum]
Unigene19304_AGT	2.95017	8.5517	ACYPI45536 [Acyrthosiphon pisum]
Unigene19305_AGT	2.36124	6.46869	PREDICTED: hypothetical protein LOC100568673 [Acyrthosiphon pisum]
[truncated: 2,312 more rows]

## Sheet: Sheet3
Gene ID	RPKM (PF)	RPKM (SF)	Annotation
CL1.Contig1_AGT	2.2666	15.1506	uncharacterized protein LOC100163104 [Acyrthosiphon pisum] >gi|239791517|dbj|BAH72213.1| ACYPI004212 [Acyrthosiphon pisum]
CL1020.Contig1_AGT	3.70218	7.76676	--
CL1035.Contig5_AGT	9.81047	6.84148	PREDICTED: 2-hydroxyacylsphingosine 1-beta-galactosyltransferase-like [Acyrthosiphon pisum]
CL1040.Contig1_AGT	14.0084	17.7574	ACYPI009245 [Acyrthosiphon pisum]
CL1044.Contig1_AGT	3.25518	45.741	PREDICTED: n-acetyltransferase ESCO2-like [Acyrthosiphon pisum]
CL1059.Contig1_AGT	2.89334	6.59158	PREDICTED: hypothetical protein LOC100165938, partial [Acyrthosiphon pisum]
CL1064.Contig1_AGT	3.15069	9.39672	--
CL1085.Contig2_AGT	75.242	151.204	PREDICTED: legumain-like [Acyrthosiphon pisum]
CL1087.Contig1_AGT	11.0561	30.0698	uncharacterized protein LOC100163835 [Acyrthosiphon pisum] >gi|239790059|dbj|BAH71615.1| ACYPI004892 [Acyrthosiphon pisum]
CL1089.Contig7_AGT	2.20352	9.90435	PREDICTED: MAGUK p55 subfamily member 7-like [Acyrthosiphon pisum]
CL1101.Contig1_AGT	7.85068	15.7392	hypothetical protein EAI_00180 [Harpegnathos saltator]
CL112.Contig1_AGT	1.62757	10.05	PREDICTED: hypothetical protein LOC100163829 isoform 1 [Acyrthosiphon pisum]
CL1143.Contig1_AGT	3.66139	15.2988	PREDICTED: hypothetical protein LOC100162203 isoform 3 [Acyrthosiphon pisum] >gi|193690846|ref|XP_001948365.1| PREDICTED: hypothetical protein LOC100162203 isoform 2 [Acyrthosiphon pisum] >gi|193690848|ref|XP_001948313.1| PREDICTED: hypothetical protein L
CL1211.Contig2_AGT	2.40971	6.07787	PREDICTED: hypothetical protein LOC100571804 [Acyrthosiphon pisum]
CL1218.Contig1_AGT	14.4082	32.1371	PREDICTED: solute carrier family 35 member F4-like [Acyrthosiphon pisum]
CL1223.Contig3_AGT	2.5621	13.1907	PREDICTED: ecdysone-induced protein 75B, isoforms C/D [Acyrthosiphon pisum]
CL123.Contig1_AGT	6.33079	16.9449	PREDICTED: hypothetical protein LOC100165794 [Acyrthosiphon pisum]
CL1255.Contig1_AGT	2.61364	4.45892	PREDICTED: hypothetical protein LOC100159902 [Acyrthosiphon pisum]
CL1258.Contig2_AGT	0.847031	3.53529	PREDICTED: frizzled-2-like isoform 1 [Acyrthosiphon pisum] >gi|328724414|ref|XP_003248140.1| PREDICTED: frizzled-2-like isoform 2 [Acyrthosiphon pisum] >gi|328724416|ref|XP_003248141.1| PREDICTED: frizzled-2-like isoform 3 [Acyrthosiphon pisum]
CL126.Contig1_AGT	8.60872	68.4233	PREDICTED: zinc finger protein 271-like [Acyrthosiphon pisum]
CL1264.Contig1_AGT	984.294	438.379	PREDICTED: aldehyde dehydrogenase X, mitochondrial-like [Acyrthosiphon pisum]
CL1278.Contig2_AGT	5.50826	19.4851	--
CL1292.Contig1_AGT	13.8423	132.914	PREDICTED: hypothetical protein LOC100159326 isoform 3 [Acyrthosiphon pisum]
CL1296.Contig1_AGT	1.69748	22.5087	cuticular protein 20 precursor [Acyrthosiphon pisum] >gi|239789050|dbj|BAH71174.1| ACYPI006712 [Acyrthosiphon pisum]
CL1304.Contig1_AGT	6.07405	24.232	PREDICTED: putative fatty acyl-CoA reductase CG5065-like [Acyrthosiphon pisum]
CL1304.Contig2_AGT	7.31571	22.3337	PREDICTED: putative fatty acyl-CoA reductase CG5065-like [Acyrthosiphon pisum]
CL1351.Contig1_AGT	6.88337	16.4673	ACYPI38240 [Acyrthosiphon pisum]
CL1359.Contig1_AGT	3.96003	13.6835	hypothetical protein TcasGA2_TC000945 [Tribolium castaneum]
CL1360.Contig1_AGT	28.6375	104.787	PREDICTED: solute carrier family 25 member 36-like [Acyrthosiphon pisum]
CL1373.Contig1_AGT	2.26634	3.07237	PREDICTED: hypothetical protein LOC100159642 isoform 2 [Acyrthosiphon pisum] >gi|328698540|ref|XP_001951342.2| PREDICTED: hypothetical protein LOC100159642 isoform 1 [Acyrthosiphon pisum]
CL139.Contig2_AGT	1.60211	14.9186	PREDICTED: hypothetical protein LOC100164352 [Acyrthosiphon pisum]
CL1439.Contig1_AGT	3.05908	18.5938	PREDICTED: zinc finger protein 84-like [Acyrthosiphon pisum]
CL1443.Contig2_AGT	26.1786	663.765	PREDICTED: hypothetical protein LOC100162193 [Acyrthosiphon pisum]
CL1444.Contig1_AGT	83.2895	47.5739	PREDICTED: similar to nidogen [Tribolium castaneum] >gi|270005920|gb|EFA02368.1| hypothetical protein TcasGA2_TC008043 [Tribolium castaneum]
CL1467.Contig1_AGT	3.1332	30.0939	PREDICTED: poly(rC)-binding protein 3-like [Acyrthosiphon pisum]
CL148.Contig2_AGT	2.63916	3.13096	PREDICTED: aromatic-L-amino-acid decarboxylase-like [Acyrthosiphon pisum]
CL1485.Contig2_AGT	27.2712	6.49035	PREDICTED: uncharacterized family 31 glucosidase KIAA1161-like [Acyrthosiphon pisum]
CL1527.Contig1_AGT	6.42454	16.0647	PREDICTED: voltage-dependent calcium channel subunit alpha-2/delta-4-like [Acyrthosiphon pisum]
CL1528.Contig2_AGT	12.3175	43.7112	PREDICTED: hypothetical protein LOC100162802 isoform 3 [Acyrthosiphon pisum]
CL1530.Contig1_AGT	2.41286	5.68794	nicotinic acetylcholine receptor alpha subunit [Myzus persicae]
CL1540.Contig1_AGT	2.5659	3.63938	PREDICTED: myosin heavy chain, muscle isoform 1 [Acyrthosiphon pisum]
CL1555.Contig2_AGT	4.45789	6.85398	PREDICTED: hypothetical protein LOC100167891 [Acyrthosiphon pisum]
CL1556.Contig2_AGT	3.14588	4.91493	PREDICTED: probable multidrug resistance-associated protein lethal(2)03659-like isoform 2 [Acyrthosiphon pisum] >gi|328721489|ref|XP_001943526.2| PREDICTED: probable multidrug resistance-associated protein lethal(2)03659-like isoform 1 [Acyrthosiphon pisu
CL1578.Contig1_AGT	28.7732	11.603	PREDICTED: protein spinster homolog 1-like [Acyrthosiphon pisum]
CL1589.Contig2_AGT	3.72655	6.527	PREDICTED: synapse-associated protein of 47 kDa-like isoform 1 [Acyrthosiphon pisum]
CL1610.Contig1_AGT	3.93264	20.3412	PREDICTED: hypothetical protein LOC100168211 [Acyrthosiphon pisum]
CL1615.Contig1_AGT	1.70949	7.04701	PREDICTED: putative inorganic phosphate cotransporter-like [Acyrthosiphon pisum]
CL1617.Contig2_AGT	4.01997	11.5299	PREDICTED: transmembrane protein 19-like isoform 1 [Acyrthosiphon pisum]
CL1624.Contig2_AGT	64.2349	220.15	ACYPI008783 [Acyrthosiphon pisum]
CL1625.Contig1_AGT	1.83955	37.2574	PREDICTED: hypothetical protein LOC100160509 [Acyrthosiphon pisum]
CL1635.Contig1_AGT	7.38414	75.4076	PREDICTED: facilitated trehalose transporter Tret1-like isoform 1 [Acyrthosiphon pisum] >gi|328713897|ref|XP_003245204.1| PREDICTED: facilitated trehalose transporter Tret1-like isoform 2 [Acyrthosiphon pisum]
CL166.Contig1_AGT	14.4881	18.1638	uncharacterized protein LOC100161501 precursor [Acyrthosiphon pisum] >gi|239790787|dbj|BAH71931.1| ACYPI002718 [Acyrthosiphon pisum]
CL1668.Contig1_AGT	73.7008	577.009	PREDICTED: hypothetical protein LOC100570849 [Acyrthosiphon pisum]
CL1668.Contig2_AGT	20.5896	192.532	PREDICTED: hypothetical protein LOC100159113 [Acyrthosiphon pisum]
CL17.Contig1_AGT	50.6321	140.669	PREDICTED: retinol dehydrogenase 11-like [Acyrthosiphon pisum]
CL17.Contig2_AGT	15.1403	44.3224	PREDICTED: retinol dehydrogenase 12-like [Acyrthosiphon pisum]
CL17.Contig4_AGT	37.4973	85.6783	ACYPI002894 [Acyrthosiphon pisum]
CL1703.Contig2_AGT	3.37794	11.5911	PREDICTED: hypothetical protein LOC100165137 [Acyrthosiphon pisum]
CL1711.Contig1_AGT	1.60754	18.8387	PREDICTED: eye-specific diacylglycerol kinase-like [Acyrthosiphon pisum]
CL1749.Contig3_AGT	13.7713	27.7366	PREDICTED: hypothetical protein LOC100169177 isoform 2 [Acyrthosiphon pisum]
CL1750.Contig1_AGT	61.5414	163.591	ras-related protein Rap-1A-like [Acyrthosiphon pisum]
CL1753.Contig1_AGT	4.10425	9.0008	PREDICTED: apoptosis inhibitor IAP-like [Acyrthosiphon pisum]
CL1757.Contig1_AGT	1.89456	7.45081	PREDICTED: hypothetical protein LOC100569973 isoform 1 [Acyrthosiphon pisum] >gi|328710435|ref|XP_003244262.1| PREDICTED: hypothetical protein LOC100569973 isoform 2 [Acyrthosiphon pisum] >gi|328710437|ref|XP_003244263.1| PREDICTED: hypothetical protein L
CL1762.Contig1_AGT	0.796908	19.7303	uncharacterized protein LOC100158751 precursor [Acyrthosiphon pisum] >gi|239788825|dbj|BAH71074.1| ACYPI000189 [Acyrthosiphon pisum]
CL1783.Contig1_AGT	2.76281	6.49776	PREDICTED: hypothetical protein LOC100169410 isoform 2 [Acyrthosiphon pisum]
CL1788.Contig1_AGT	0.884002	14.1561	28S ribosomal protein S16-like [Acyrthosiphon pisum] >gi|239790487|dbj|BAH71801.1| ACYPI002879 [Acyrthosiphon pisum]
CL182.Contig1_AGT	0.806271	3.84585	PREDICTED: hypothetical protein LOC100161093 isoform 1 [Acyrthosiphon pisum]
CL1837.Contig1_AGT	4.25448	11.5177	PREDICTED: stress-activated protein kinase JNK-like isoform 2 [Acyrthosiphon pisum]
CL1845.Contig1_AGT	8.03868	24.759	PREDICTED: hypothetical protein LOC100165935 isoform 1 [Acyrthosiphon pisum] >gi|328703348|ref|XP_003242174.1| PREDICTED: hypothetical protein LOC100165935 isoform 2 [Acyrthosiphon pisum]
CL1859.Contig2_AGT	10.1737	29.7912	PREDICTED: tropomodulin-like isoform 2 [Acyrthosiphon pisum]
CL1873.Contig2_AGT	3.24985	3.94957	uncharacterized protein LOC100168172 isoform 3 [Acyrthosiphon pisum]
CL1882.Contig1_AGT	4.19347	8.1414	PREDICTED: probable chitinase 3-like [Acyrthosiphon pisum]
CL1891.Contig1_AGT	11.9428	40.2347	fragile X mental retardation syndrome-related protein 1-like [Acyrthosiphon pisum]
CL1895.Contig1_AGT	4.74376	67.1568	PREDICTED: hypothetical protein LOC100159374 isoform 1 [Acyrthosiphon pisum] >gi|328709192|ref|XP_003243891.1| PREDICTED: hypothetical protein LOC100159374 isoform 2 [Acyrthosiphon pisum]
CL1899.Contig1_AGT	5.66895	10.8779	PREDICTED: insulin-like growth factor 2 mRNA-binding protein 1-like isoform 1 [Acyrthosiphon pisum]
CL1901.Contig1_AGT	2.58247	9.68467	PREDICTED: cysteine protease ATG4B-like isoform 1 [Acyrthosiphon pisum] >gi|328707622|ref|XP_003243448.1| PREDICTED: cysteine protease ATG4B-like isoform 2 [Acyrthosiphon pisum] >gi|328707624|ref|XP_003243449.1| PREDICTED: cysteine protease ATG4B-like iso
CL1902.Contig6_AGT	8.72305	169.44	uncharacterized protein LOC100164287 precursor [Acyrthosiphon pisum] >gi|239789359|dbj|BAH71309.1| ACYPI005317 [Acyrthosiphon pisum]
CL1906.Contig1_AGT	2.73239	3.63023	PREDICTED: serum response factor homolog [Acyrthosiphon pisum]
CL191.Contig1_AGT	1.94335	13.0616	PREDICTED: serine proteinase stubble-like isoform 1 [Acyrthosiphon pisum]
CL1910.Contig3_AGT	12.3247	44.0364	PREDICTED: gamma-glutamyltranspeptidase 1-like isoform 2 [Acyrthosiphon pisum]
CL1923.Contig1_AGT	3.78386	10.7881	PREDICTED: mitogen-activated protein kinase kinase kinase 13-A-like isoform 2 [Acyrthosiphon pisum]
CL1923.Contig2_AGT	0.665932	10.8096	PREDICTED: mitogen-activated protein kinase kinase kinase 13-A-like isoform 1 [Acyrthosiphon pisum]
CL193.Contig1_AGT	12.0709	8.89971	PREDICTED: UDP-glucuronosyltransferase 2B15-like [Acyrthosiphon pisum]
CL1942.Contig1_AGT	9.19678	18.8822	PREDICTED: hypothetical protein LOC100161799 [Acyrthosiphon pisum]
CL1943.Contig2_AGT	3.5607	6.67947	PREDICTED: B(0,+)-type amino acid transporter 1-like [Acyrthosiphon pisum]
CL1954.Contig2_AGT	24.8005	75.8051	phosphatidylethanolamine-binding protein-like [Acyrthosiphon pisum] >gi|239789027|dbj|BAH71163.1| ACYPI002878 [Acyrthosiphon pisum]
CL1960.Contig1_AGT	9.98681	24.8526	PREDICTED: ribonuclease P protein subunit p29-like [Acyrthosiphon pisum]
CL1989.Contig2_AGT	21.7804	29.8209	PREDICTED: amine sulfotransferase-like [Acyrthosiphon pisum]
CL1990.Contig1_AGT	3.11666	11.248	PREDICTED: ubiquitin carboxyl-terminal hydrolase 1-like [Acyrthosiphon pisum]
CL2020.Contig1_AGT	6.76007	9.2976	--
CL2026.Contig1_AGT	7.43192	63.3977	PREDICTED: aprataxin-like protein-like [Acyrthosiphon pisum]
CL2058.Contig1_AGT	64.9339	81.1129	RR1 cuticle protein 11 precursor [Acyrthosiphon pisum]
CL206.Contig3_AGT	6.30899	71.9014	PREDICTED: zinc finger protein 512B-like [Acyrthosiphon pisum]
CL2061.Contig2_AGT	16.6451	64.0718	superoxide dismutase [Cu-Zn]-like precursor [Acyrthosiphon pisum] >gi|239789311|dbj|BAH71286.1| ACYPI003921 [Acyrthosiphon pisum]
CL2062.Contig1_AGT	10.2877	9.69217	hypothetical protein TcasGA2_TC001491 [Tribolium castaneum]
CL2071.Contig1_AGT	2.21273	6.70829	PREDICTED: hypothetical protein LOC100575854 [Acyrthosiphon pisum]
CL2085.Contig2_AGT	1.53598	32.4019	PREDICTED: RNA polymerase II subunit A C-terminal domain phosphatase SSU72-like [Acyrthosiphon pisum]
CL209.Contig1_AGT	61.0964	23762.3	PREDICTED: hypothetical protein LOC100572369 [Acyrthosiphon pisum]
CL2099.Contig1_AGT	1.83476	6.90554	PREDICTED: hypothetical protein LOC100164946 isoform 1 [Acyrthosiphon pisum] >gi|328712463|ref|XP_003244817.1| PREDICTED: hypothetical protein LOC100164946 isoform 2 [Acyrthosiphon pisum]
CL2101.Contig1_AGT	18.0185	14.0447	carboxylesterase [Aphis gossypii]
CL2118.Contig3_AGT	9.20881	21.868	thioredoxin peroxidase 2-like [Acyrthosiphon pisum]
CL212.Contig2_AGT	2.94339	8.37583	PREDICTED: cytokine-inducible SH2-containing protein-like [Acyrthosiphon pisum]
CL2123.Contig2_AGT	3.18448	17.2644	PREDICTED: signal transducer and activator of transcription 5B-like isoform 2 [Acyrthosiphon pisum]
CL2126.Contig1_AGT	4.66234	14.4274	calcium uptake protein 1 homolog, mitochondrial [Acyrthosiphon pisum] >gi|326910923|ref|NP_001192095.1| calcium uptake protein 1 homolog, mitochondrial [Acyrthosiphon pisum]
CL2132.Contig1_AGT	10.4084	35.7639	PREDICTED: protein FAM46C-like isoform 2 [Acyrthosiphon pisum]
CL2132.Contig2_AGT	2.84886	66.5811	PREDICTED: protein FAM46C-like isoform 1 [Acyrthosiphon pisum]
CL2146.Contig2_AGT	7.40522	32.0926	PREDICTED: hypothetical protein LOC100162464 [Acyrthosiphon pisum]
CL2146.Contig4_AGT	5.81903	26.6791	PREDICTED: hypothetical protein LOC100167868 [Acyrthosiphon pisum]
CL2147.Contig1_AGT	9.34654	72.5487	PREDICTED: protein rhomboid-like [Acyrthosiphon pisum]
CL2162.Contig2_AGT	1.644	5.05551	PREDICTED: putative tyramine receptor 2-like [Acyrthosiphon pisum]
CL2164.Contig1_AGT	159.304	110.42	PREDICTED: glucose dehydrogenase [acceptor]-like [Acyrthosiphon pisum]
CL2165.Contig1_AGT	3.82957	29.5481	uncharacterized protein LOC100161116 [Acyrthosiphon pisum] >gi|239789913|dbj|BAH71552.1| ACYPI002366 [Acyrthosiphon pisum]
CL2165.Contig3_AGT	8.92153	12.2933	PREDICTED: hypothetical protein LOC100166743 [Acyrthosiphon pisum]
CL2167.Contig2_AGT	3.36712	9.14352	PREDICTED: tubulin alpha-1C chain isoform 1 [Otolemur garnettii]
CL2173.Contig2_AGT	3.32267	18.3657	PREDICTED: inositol-trisphosphate 3-kinase A-like [Acyrthosiphon pisum]
CL2181.Contig1_AGT	2.7985	14.0255	PREDICTED: zinc finger protein 569-like [Acyrthosiphon pisum]
CL2185.Contig1_AGT	25.6459	328.785	histone H4, putative [Pediculus humanus corporis] >gi|212516126|gb|EEB18170.1| histone H4, putative [Pediculus humanus corporis]
CL2193.Contig1_AGT	267.559	107.704	PREDICTED: cytochrome P450 4C1-like [Acyrthosiphon pisum]
CL2198.Contig1_AGT	33.1833	44.5769	PREDICTED: hypothetical protein LOC100159482 isoform 2 [Acyrthosiphon pisum] >gi|328698162|ref|XP_001952492.2| PREDICTED: hypothetical protein LOC100159482 isoform 1 [Acyrthosiphon pisum] >gi|328698164|ref|XP_003240565.1| PREDICTED: hypothetical protein L
CL22.Contig1_AGT	3.12698	5.61713	--
CL2203.Contig1_AGT	0.745671	16.3014	PREDICTED: hypothetical protein LOC100569263 [Acyrthosiphon pisum]
CL221.Contig1_AGT	0.689646	4.61748	PREDICTED: membrane metallo-endopeptidase-like 1-like [Acyrthosiphon pisum]
CL2221.Contig2_AGT	0.733642	6.48518	PREDICTED: hypothetical protein LOC100163469 [Acyrthosiphon pisum]
CL2228.Contig2_AGT	10.7752	35.0768	PREDICTED: roundabout homolog 2-like [Acyrthosiphon pisum]
CL2229.Contig1_AGT	2.77333	8.87171	PREDICTED: hypothetical protein LOC100165562 [Acyrthosiphon pisum]
CL2233.Contig1_AGT	3.1708	8.47572	n-synaptobrevin [Acyrthosiphon pisum] >gi|239793435|dbj|BAH72834.1| ACYPI007508 [Acyrthosiphon pisum]
CL2245.Contig1_AGT	3.46555	11.9954	conserved hypothetical protein [Pediculus humanus corporis] >gi|212512345|gb|EEB15138.1| conserved hypothetical protein [Pediculus humanus corporis]
CL2249.Contig1_AGT	2.17695	6.68437	ferredoxin-like [Acyrthosiphon pisum] >gi|239791146|dbj|BAH72080.1| ACYPI000611 [Acyrthosiphon pisum]
CL2250.Contig7_AGT	4.47146	4.57882	PREDICTED: CUGBP Elav-like family member 2-like isoform 1 [Acyrthosiphon pisum]
CL2250.Contig8_AGT	1.51183	6.45546	PREDICTED: CUGBP Elav-like family member 2-like isoform 2 [Acyrthosiphon pisum]
CL2252.Contig1_AGT	6.40155	12.8014	PREDICTED: hypothetical protein LOC100165959 [Acyrthosiphon pisum]
CL2255.Contig1_AGT	2.59797	8.28028	PREDICTED: hypothetical protein LOC100574231 [Acyrthosiphon pisum]
CL2264.Contig1_AGT	6.68982	19.6261	PREDICTED: transcription factor GAGA-like [Acyrthosiphon pisum]
CL2277.Contig1_AGT	11.7814	35.4112	PREDICTED: protein downstream neighbor of son homolog [Acyrthosiphon pisum]
CL2299.Contig1_AGT	4.76031	51.9517	PREDICTED: facilitated trehalose transporter Tret1-like [Acyrthosiphon pisum]
CL2304.Contig3_AGT	1.86457	5.88172	PREDICTED: peroxidase-like [Acyrthosiphon pisum]
CL2314.Contig1_AGT	257.556	137.142	PREDICTED: hypothetical protein LOC100169243 [Acyrthosiphon pisum]
CL2320.Contig1_AGT	12.2151	13.3341	PREDICTED: proton-coupled folate transporter-like [Acyrthosiphon pisum]
CL2330.Contig1_AGT	47.8805	215.452	PREDICTED: zinc transporter 2-like [Acyrthosiphon pisum]
CL2334.Contig1_AGT	5.02703	17.5674	ACYPI003012 [Acyrthosiphon pisum]
CL2375.Contig1_AGT	5.51564	17.1925	PREDICTED: nucleoside diphosphate kinase 6-like [Acyrthosiphon pisum]
CL2387.Contig1_AGT	19.6121	32.9388	GF24407 [Drosophila ananassae] >gi|190624052|gb|EDV39576.1| GF24407 [Drosophila ananassae]
CL2390.Contig2_AGT	274.785	39.3885	PREDICTED: lactase-phlorizin hydrolase-like [Acyrthosiphon pisum]
CL2398.Contig2_AGT	26.3975	8.76876	PREDICTED: probable cytochrome P450 6a13-like [Acyrthosiphon pisum]
CL2403.Contig1_AGT	15.506	106.19	PREDICTED: maternal protein exuperantia-like isoform 1 [Acyrthosiphon pisum] >gi|328712860|ref|XP_003244925.1| PREDICTED: maternal protein exuperantia-like isoform 2 [Acyrthosiphon pisum]
CL2405.Contig1_AGT	3.06628	9.90012	pickpocket [Aedes aegypti] >gi|108884210|gb|EAT48435.1| AAEL000552-PA, partial [Aedes aegypti]
CL2410.Contig1_AGT	13.4106	14.7564	PREDICTED: hypothetical protein LOC100158692 [Acyrthosiphon pisum]
CL2411.Contig3_AGT	1.25529	4.61258	PREDICTED: RNA-binding protein Musashi homolog Rbp6-like [Apis florea]
CL2415.Contig3_AGT	1.80289	6.56967	PREDICTED: hypothetical protein LOC100162954 [Acyrthosiphon pisum]
CL2429.Contig2_AGT	1.01269	4.36269	PREDICTED: hypothetical protein LOC100167668, partial [Acyrthosiphon pisum]
CL2434.Contig1_AGT	2.86954	5.41571	PREDICTED: triple functional domain protein-like isoform 4 [Acyrthosiphon pisum]
CL2434.Contig2_AGT	2.68592	12.9971	PREDICTED: triple functional domain protein-like isoform 3 [Acyrthosiphon pisum]
CL2437.Contig1_AGT	23.4706	24.6901	uncharacterized protein LOC100162678 [Acyrthosiphon pisum] >gi|239789534|dbj|BAH71385.1| ACYPI003819 [Acyrthosiphon pisum]
CL2438.Contig1_AGT	5.87524	19.9538	PREDICTED: protein turtle-like isoform 2 [Acyrthosiphon pisum]
CL2448.Contig1_AGT	0.880531	19.2548	PREDICTED: hypothetical protein LOC100569299 [Acyrthosiphon pisum]
CL2450.Contig1_AGT	16.9295	46.6237	mitochondrial farnesyl diphosphate synthase [Aphis gossypii]
CL2470.Contig2_AGT	4.98025	12.4129	PREDICTED: hypothetical protein LOC100167554 isoform 2 [Acyrthosiphon pisum]
CL2476.Contig3_AGT	1.14741	3.0552	PREDICTED: hypothetical protein LOC100166209 [Acyrthosiphon pisum]
CL2483.Contig2_AGT	13.2537	37.2627	RAB35 protein [Xenopus laevis]
CL2494.Contig1_AGT	14.9516	45.6898	PREDICTED: hypothetical protein LOC100162898 [Acyrthosiphon pisum]
CL2511.Contig1_AGT	12.6419	47.2618	PREDICTED: hypothetical protein LOC100164968 [Acyrthosiphon pisum]
CL2522.Contig1_AGT	2.04111	7.44908	PREDICTED: RNA-binding protein fusilli-like [Acyrthosiphon pisum]
CL2523.Contig1_AGT	9.40378	31.839	PREDICTED: pumilio domain-containing protein KIAA0020 homolog [Acyrthosiphon pisum]
CL253.Contig1_AGT	8.75105	133.062	PREDICTED: hypothetical protein LOC100574472 [Acyrthosiphon pisum]
CL2534.Contig1_AGT	29.1034	65.6856	PREDICTED: hypothetical protein LOC100165318 [Acyrthosiphon pisum]
CL2542.Contig2_AGT	5.24321	55.9553	Histone H3.3 [Harpegnathos saltator]
CL2554.Contig2_AGT	605.826	110.965	PREDICTED: lactase-phlorizin hydrolase-like [Acyrthosiphon pisum]
CL2556.Contig1_AGT	12.8019	46.8798	PREDICTED: DNA replication factor Cdt1-like [Acyrthosiphon pisum]
CL2557.Contig1_AGT	7.91351	12.9053	PREDICTED: oxidized low-density lipoprotein receptor 1-like [Acyrthosiphon pisum]
CL257.Contig1_AGT	7.46247	22.1051	PREDICTED: hypothetical protein LOC100167435 isoform 2 [Acyrthosiphon pisum]
CL2594.Contig1_AGT	1.21284	4.25615	PREDICTED: cell division control protein 45 homolog [Acyrthosiphon pisum]
CL2594.Contig3_AGT	1.0983	20.4814	PREDICTED: cell division control protein 45 homolog [Acyrthosiphon pisum]
CL261.Contig1_AGT	37.8132	83.1663	PREDICTED: contactin-2-like [Acyrthosiphon pisum]
CL2652.Contig2_AGT	1.51846	22.7613	PREDICTED: glycogen phosphorylase-like isoform 2 [Acyrthosiphon pisum]
CL2659.Contig3_AGT	2.1309	15.5284	hypothetical protein Phum_PHUM407130 [Pediculus humanus corporis] >gi|212513640|gb|EEB16138.1| hypothetical protein Phum_PHUM407130 [Pediculus humanus corporis]
CL266.Contig1_AGT	5.53646	19.3667	PREDICTED: hypothetical protein LOC100569774 [Acyrthosiphon pisum]
CL2672.Contig1_AGT	3.59524	10.3888	PREDICTED: zinc finger protein 658-like [Acyrthosiphon pisum]
CL2678.Contig1_AGT	2.63129	7.44475	PREDICTED: plasma membrane calcium-transporting ATPase 3-like isoform 1 [Acyrthosiphon pisum]
CL2694.Contig1_AGT	15.6599	10.2898	PREDICTED: retinaldehyde-binding protein 1-like [Acyrthosiphon pisum]
CL2725.Contig1_AGT	5.26559	22.8918	ultraspiracle, partial [Acyrthosiphon pisum]
CL2738.Contig1_AGT	6.75321	67.7636	PREDICTED: lipopolysaccharide-induced tumor necrosis factor-alpha factor homolog [Acyrthosiphon pisum]
CL2749.Contig3_AGT	2.91145	4.88998	PREDICTED: chorion peroxidase-like [Acyrthosiphon pisum]
[truncated: 3,670 more rows]
