# Supplementary material for: Comparative Transcriptional Analysis of Asexual and Sexual Morphs Reveals Possible Mechanisms in Reproductive Polyphenism of the Cotton Aphid
Source: PLoS One. 2014 Jun 10;9(6):e99506. doi: 10.1371/journal.pone.0099506 (PMC4051768; doi:10.1371/journal.pone.0099506)
Supplement: Table S4 — Significantly enriched GO terms in the pair-wise comparison of three reproductive morphs. No. of DEGs indicate the number of differentially expressed genes in a GO term, whereas No. of genes represent the total number of orthologous genes in a GO term. PF, parthenogenetic females; GP, gynoparae; SF, sexual females. (XLSX) [file pone.0099506.s007.xlsx]

## Sheet: Biological process
GO ID	Level	GO term	No.of DEGs	No.of genes	P-value	No.of down-regulate DEGs	No.of up-regulated DEGs
GP vs. PF
GO:0006260	6	DNA replication	17	55	0	15	2
GO:0009059	5	macromolecule biosynthetic process	77	339	0.001	58	19
GO:0034645	5	cellular macromolecule biosynthetic process	77	338	0.001	58	19
GO:0043284	5	biopolymer biosynthetic process	77	330	0.001	58	19
GO:0034961	6	cellular biopolymer biosynthetic process	77	330	0.001	58	19
GO:0009058	3	biosynthetic process	101	467	0.002	62	39
GO:0007155	3	cell adhesion	19	53	0.004	17	2
GO:0022610	3	biological adhesion	19	53	0.004	17	2
GO:0032800	5	receptor biosynthetic process	52	208	0.004	42	10
GO:0010556	5	regulation of macromolecule biosynthetic process	52	208	0.004	42	10
GO:0007409	6	axonogenesis	22	63	0.004	21	1
GO:0044249	5	cellular biosynthetic process	95	446	0.005	21	1
GO:0031324	5	negative regulation of cellular metabolic process	18	59	0.005	12	6
GO:0010191	5	mucilage metabolic process	18	59	0.005	12	6
GO:0019219	5	regulation of nucleobase, nucleoside, nucleotide and nucleic acid metabolic process	54	227	0.006	43	11
GO:0051191	5	prosthetic group biosynthetic process	52	213	0.006	42	10
GO:0019226	6	transmission of nerve impulse	2	54	0.006	1	1
GO:0031326	5	regulation of cellular biosynthetic process	52	215	0.007	42	10
GO:0007268	5	synaptic transmission	2	53	0.007	1	1
GO:0043112	5	receptor metabolic process	62	281	0.008	49	13
GO:0006349	5	genetic imprinting	15	48	0.009	10	5
GO:0045934	5	negative regulation of nucleobase, nucleoside, nucleotide and nucleic acid metabolic process	15	48	0.009	10	5
GO:0009889	5	regulation of biosynthetic process	52	216	0.009	42	10
GO:0044236	3	multicellular organismal metabolic process	20	74	0.01	14	6
GO:0009892	3	negative regulation of metabolic process	20	74	0.01	14	6
GO:0019507	5	pyridine metabolic process	54	230	0.011	43	11
GO:0046148	5	pigment biosynthetic process	53	224	0.011	42	11
GO:0051171	5	regulation of nitrogen compound metabolic process	54	230	0.011	43	11
GO:0048523	3	negative regulation of cellular process	34	134	0.014	24	10
GO:0045342	5	MHC class II biosynthetic process	15	49	0.014	11	4
GO:0010192	5	mucilage biosynthetic process	15	49	0.014	11	4
GO:0044274	5	multicellular organismal biosynthetic process	15	49	0.014	11	4
GO:0010558	5	negative regulation of macromolecule biosynthetic process	15	49	0.014	11	4
GO:0031327	5	negative regulation of cellular biosynthetic process	15	49	0.014	11	4
GO:0009890	5	negative regulation of biosynthetic process	15	49	0.014	11	4
GO:0048812	5	neuron projection morphogenesis	26	89	0.014	25	1
GO:0048667	6	cell morphogenesis involved in neuron differentiation	26	89	0.014	25	1
GO:0048522	3	positive regulation of cellular process	31	123	0.015	23	8
GO:0005975	5	carbohydrate metabolic process	36	145	0.015	12	24
GO:0080090	5	regulation of primary metabolic process	59	264	0.016	45	14
GO:0007444	6	imaginal disc development	32	120	0.016	26	6
GO:0006836	6	neurotransmitter transport	1	36	0.016	1	0
GO:0060255	5	regulation of macromolecule metabolic process	61	283	0.017	49	12
GO:0010605	5	negative regulation of macromolecule metabolic process	19	73	0.018	14	5
GO:0010468	5	regulation of gene expression	56	252	0.019	44	12
GO:0031175	5	neuron projection development	29	93	0.019	25	4
GO:0048858	5	cell projection morphogenesis	26	90	0.019	25	1
GO:0052314	5	phytoalexin metabolic process	62	280	0.02	48	14
GO:0006355	6	regulation of transcription, DNA-dependent	46	189	0.02	37	9
GO:0000904	6	cell morphogenesis involved in differentiation	27	98	0.02	25	2
GO:0051252	5	regulation of RNA metabolic process	49	210	0.021	39	10
GO:0034660	6	ncRNA metabolic process	51	229	0.021	40	11
GO:0051649	3	establishment of localization in cell	7	87	0.022	6	1
GO:0007411	5	axon guidance	15	46	0.022	15	0
GO:0016481	6	negative regulation of transcription	13	42	0.022	9	4
GO:0045892	6	negative regulation of transcription, DNA-dependent	13	42	0.022	9	4
GO:0045449	6	regulation of transcription	46	191	0.024	37	9
GO:0044259	5	multicellular organismal macromolecule metabolic process	26	104	0.025	20	6
GO:0001505	6	regulation of neurotransmitter levels	1	31	0.025	1	0
GO:0032990	6	cell part morphogenesis	26	92	0.025	25	1
GO:0006807	3	nitrogen compound metabolic process	115	612	0.026	84	31
GO:0051641	3	cellular localization	9	101	0.026	7	2
GO:0031323	5	regulation of cellular metabolic process	62	285	0.026	48	14
GO:0007017	3	microtubule-based process	44	203	0.028	33	11
GO:0070271	3	protein complex biogenesis	3	53	0.028	0	3
GO:0033036	3	macromolecule localization	6	75	0.029	4	2
GO:0006259	5	DNA metabolic process	20	96	0.029	18	2
GO:0051604	5	protein maturation	14	244	0.03	2	12
GO:0043283	5	biopolymer metabolic process	136	746	0.032	94	42
GO:0007610	3	behavior	11	111	0.034	8	3
GO:0051253	5	negative regulation of RNA metabolic process	13	45	0.034	9	4
GO:0006811	6	ion transport	8	92	0.034	3	5
GO:0009653	3	anatomical structure morphogenesis	81	378	0.036	72	9
GO:0051301	3	cell division	14	54	0.04	12	2
GO:0019222	3	regulation of metabolic process	66	318	0.04	52	14
GO:0006350	5	transcription	52	236	0.041	42	10
GO:0048707	6	instar larval or pupal morphogenesis	21	72	0.041	17	4
GO:0050877	6	neurological system process	13	129	0.042	7	6
GO:0045184	3	establishment of protein localization	3	42	0.043	2	1
GO:0048519	3	negative regulation of biological process	36	157	0.044	26	10
GO:0010629	5	negative regulation of gene expression	15	57	0.045	11	4
SF vs. GP
GO:0043170	3	macromolecule metabolic process	382	801	0.007	104	278
GO:0044260	5	cellular macromolecule metabolic process	334	690	0.009	72	262
GO:0006260	6	DNA replication	28	55	0.01	2	26
GO:0006259	5	DNA metabolic process	51	96	0.012	3	48
GO:0034960	5	cellular biopolymer metabolic process	312	652	0.013	64	248
GO:0008152	3	metabolic process	645	1390	0.014	249	396
GO:0007049	3	cell cycle	85	164	0.017	4	81
GO:0016071	6	mRNA metabolic process	33	55	0.017	4	29
GO:0043283	5	biopolymer metabolic process	350	746	0.019	92	258
GO:0044238	3	primary metabolic process	502	1080	0.021	169	333
GO:0022402	3	cell cycle process	56	104	0.022	9	47
GO:0006139	5	nucleobase, nucleoside, nucleotide and nucleic acid metabolic process	251	530	0.027	60	191
GO:0044237	3	cellular metabolic process	485	1026	0.029	156	329
GO:0022403	5	cell cycle phase	49	91	0.029	8	41
GO:0006397	6	mRNA processing	29	50	0.035	3	26
GO:0000279	5	M phase	45	83	0.038	7	38
GO:0006807	3	nitrogen compound metabolic process	284	612	0.046	88	196
GO:0000278	5	mitotic cell cycle	62	122	0.049	11	51
SF vs. PF
GO:0007409	6	axonogenesis	23	63	0	13	10
GO:0031175	5	neuron projection development	34	90	0.001	20	14
GO:0048812	5	neuron projection morphogenesis	33	89	0.001	20	13
GO:0048858	5	cell projection morphogenesis	34	90	0.001	21	13
GO:0048667	6	cell morphogenesis involved in neuron differentiation	33	89	0.001	20	13
GO:0032990	6	cell part morphogenesis	35	92	0.002	21	14
GO:0048707	6	instar larval or pupal morphogenesis	28	72	0.002	18	10
GO:0032800	5	receptor biosynthetic process	74	208	0.003	43	31
GO:0010556	5	regulation of macromolecule biosynthetic process	74	208	0.003	43	31
GO:0009886	6	post-embryonic morphogenesis	29	74	0.003	18	11
GO:0007552	6	metamorphosis	28	70	0.003	18	10
GO:0007560	6	imaginal disc morphogenesis	26	65	0.003	16	10
GO:0005976	5	polysaccharide metabolic process	20	47	0.004	15	5
GO:0006355	6	regulation of transcription, DNA-dependent	71	189	0.004	41	30
GO:0000904	6	cell morphogenesis involved in differentiation	36	97	0.004	22	14
GO:0007444	6	imaginal disc development	44	120	0.004	24	20
GO:0051191	5	prosthetic group biosynthetic process	76	213	0.005	45	31
GO:0007411	5	axon guidance	16	46	0.005	8	8
GO:0045449	6	regulation of transcription	72	191	0.005	42	30
GO:0031326	5	regulation of cellular biosynthetic process	77	215	0.006	45	32
GO:0009889	5	regulation of biosynthetic process	78	216	0.006	45	33
GO:0043284	5	biopolymer biosynthetic process	112	330	0.007	50	62
GO:0034961	6	cellular biopolymer biosynthetic process	112	330	0.007	50	62
GO:0048737	6	appendage development	23	59	0.007	13	10
GO:0035107	6	appendage morphogenesis	22	58	0.007	13	9
GO:0019219	5	regulation of nucleobase, nucleoside, nucleotide and nucleic acid metabolic process	80	227	0.009	46	34
GO:0051171	5	regulation of nitrogen compound metabolic process	83	230	0.009	48	35
GO:0035114	6	imaginal disc-derived appendage morphogenesis	22	56	0.01	13	9
GO:0048737	6	imaginal disc-derived appendage development	22	56	0.01	13	9
GO:0034645	5	cellular macromolecule biosynthetic process	116	338	0.012	53	63
GO:0048523	3	negative regulation of cellular process	47	134	0.013	24	23
GO:0051252	5	regulation of RNA metabolic process	77	210	0.013	44	33
GO:0032989	3	cellular component morphogenesis	74	189	0.014	39	35
GO:0048666	6	neuron development	43	114	0.021	26	17
GO:0031324	5	negative regulation of cellular metabolic process	17	59	0.023	9	8
GO:0007268	5	synaptic transmission	27	53	0.024	21	6
GO:0019226	6	transmission of nerve impulse	28	54	0.024	21	7
GO:0006796	5	phosphate metabolic process	76	192	0.025	26	50
GO:0080090	5	regulation of primary metabolic process	95	264	0.025	51	44
GO:0048522	3	positive regulation of cellular process	42	123	0.026	19	23
GO:0006349	5	genetic imprinting	14	48	0.027	8	6
GO:0045342	5	MHC class II biosynthetic process	15	49	0.027	9	6
GO:0010192	5	mucilage biosynthetic process	15	49	0.027	9	6
GO:0044274	5	multicellular organismal biosynthetic process	15	49	0.027	9	6
GO:0010558	5	negative regulation of macromolecule biosynthetic process	15	49	0.027	9	6
GO:0031327	5	negative regulation of cellular biosynthetic process	15	49	0.027	9	6
GO:0009890	5	negative regulation of biosynthetic process	15	49	0.027	9	6
GO:0043412	5	biopolymer modification	76	200	0.027	21	55
GO:0045934	5	negative regulation of nucleobase, nucleoside, nucleotide and nucleic acid metabolic process	14	48	0.027	8	6
GO:0051604	5	protein maturation	89	244	0.033	48	41
GO:0031323	5	regulation of cellular metabolic process	104	285	0.033	53	51
GO:0016481	6	negative regulation of transcription	13	42	0.034	8	5
GO:0045892	6	negative regulation of transcription, DNA-dependent	13	42	0.034	8	5
GO:0006350	5	transcription	87	236	0.035	44	43
GO:0000902	6	cell morphogenesis	68	166	0.035	36	32
GO:0010468	5	regulation of gene expression	90	252	0.036	49	41
GO:0048699	6	generation of neurons	53	142	0.037	30	23
GO:0030182	6	neuron differentiation	48	128	0.04	28	20
GO:0003002	6	regionalization	27	71	0.042	13	14
GO:0002165	6	instar larval or pupal development	39	95	0.043	23	16
GO:0044267	5	cellular protein metabolic process	93	255	0.044	25	68
GO:0034660	6	ncRNA metabolic process	81	229	0.048	44	37
GO:0006040	5	amino sugar metabolic process	15	34	0.049	13	2
GO:0006022	5	aminoglycan metabolic process	14	33	0.049	14	0
GO:0009401	5	phosphoenolpyruvate-dependent sugar phosphotransferase system	6	25	0.049	2	4
GO:0009875	5	pollen-pistil interaction	6	25	0.049	2	4
GO:0009967	5	positive regulation of signal transduction	6	25	0.049	2	4
GO:0010647	5	positive regulation of cell communication	6	25	0.049	2	4
GO:0006041	6	glucosamine metabolic process	15	34	0.049	13	2

## Sheet: Molecullar function
GO ID	Level	GO term	No.of DEGs	No.of genes	P-value	No.of down-regulate DEGs	No.of up-regulated DEGs
GP vs. PF
GO:0022836	6	gated channel activity	1	52	0.005	0	1
GO:0005216	6	ion channel activity	4	76	0.006	2	2
GO:0046983	4	protein dimerization activity	12	37	0.018	9	3
GO:0016491	3	oxidoreductase activity	57	277	0.022	23	34
GO:0050662	4	coenzyme binding	11	33	0.022	7	4
GO:0003677	4	DNA binding	47	205	0.029	43	4
GO:0016779	5	nucleotidyltransferase activity	9	33	0.035	4	5
GO:0008092	4	cytoskeletal protein binding	4	53	0.041	3	1
GO:0048037	3	cofactor binding	16	60	0.05	7	9
SF vs. GP
GO:0005198	3	structural molecule activity	23	101	0	15	8
GO:0042302	3	structural constituent of cuticle	9	60	0	8	1
GO:0003824	3	catalytic activity	736	1591	0.034	339	397
GO:0003682	3	chromatin binding	15	26	0.047	2	13
SF vs. PF
GO:0005198	3	structural molecule activity	50	101	0	42	8
GO:0042302	3	structural constituent of cuticle	30	60	0	30	0
GO:0030246	3	carbohydrate binding	26	61	0.005	23	3
GO:0022836	6	gated channel activity	24	52	0.005	22	2
GO:0001871	3	pattern binding	16	40	0.012	16	0
GO:0030247	4	polysaccharide binding	16	40	0.012	16	0
GO:0005216	6	ion channel activity	36	76	0.014	34	2
GO:0030528	3	transcription regulator activity	35	88	0.02	22	13
GO:0003677	4	DNA binding	75	205	0.022	38	37
GO:0050662	4	coenzyme binding	10	33	0.027	6	4
GO:0046983	4	protein dimerization activity	11	37	0.031	7	4
GO:0043565	5	sequence-specific DNA binding	20	46	0.031	14	6
GO:0032555	5	purine ribonucleotide binding	103	257	0.043	34	69
GO:0016301	5	kinase activity	92	237	0.045	33	59
GO:0008061	5	chitin binding	14	33	0.049	14	0

## Sheet: Celluar component
GO ID	Level	GO term	No.of DEGs	No.of genes	P-value	No.of down-regulate DEGs	No.of up-regulated DEGs
GP vs. PF
GO:0045202	3	synapse	3	66	0.003	2	1
GO:0005875	5	microtubule associated complex	16	59	0.011	13	3
GO:0044456	3	synapse part	3	52	0.018	2	1
SF vs. GP
GO:0044422	3	organelle part	225	428	0	55	170
GO:0044446	3	intracellular organelle part	222	420	0	52	170
GO:0044428	5	nuclear part	106	188	0	15	91
GO:0031974	3	membrane-enclosed lumen	91	161	0.001	17	74
GO:0043233	3	organelle lumen	90	160	0.002	16	74
GO:0043226	3	organelle	392	804	0.002	113	279
GO:0070013	5	intracellular organelle lumen	90	160	0.002	16	74
GO:0031981	5	nuclear lumen	77	134	0.002	9	68
GO:0043229	3	intracellular organelle	389	798	0.003	112	277
GO:0043227	3	membrane-bounded organelle	333	682	0.005	101	232
GO:0005622	3	intracellular	514	1063	0.005	152	362
GO:0043231	5	intracellular membrane-bounded organelle	332	680	0.005	100	232
GO:0005634	5	nucleus	244	497	0.005	51	193
GO:0032991	3	macromolecular complex	174	333	0.006	42	132
GO:0044451	5	nucleoplasm part	47	81	0.011	6	41
GO:0044424	3	intracellular part	462	961	0.012	134	328
GO:0005654	5	nucleoplasm	54	95	0.012	6	48
GO:0031967	3	organelle envelope	32	54	0.014	15	17
GO:0043234	3	protein complex	142	275	0.026	40	102
GO:0031975	3	envelope	33	57	0.027	16	17
GO:0005635	5	nuclear envelope	16	25	0.032	3	13
GO:0043232	5	intracellular non-membrane-bounded organelle	130	266	0.034	22	108
GO:0044432	5	endoplasmic reticulum part	10	16	0.034	6	4
GO:0005623	3	cell	699	1495	0.043	288	411
SF vs. PF
GO:0005576	3	extracellular region	60	146	0.002	45	15
GO:0044421	3	extracellular region part	31	68	0.029	21	10
GO:0045202	3	synapse	36	66	0.033	29	7
GO:0032991	3	macromolecular complex	112	333	0.04	42	70
