# Supplementary material for: Comparative Transcriptional Analysis of Asexual and Sexual Morphs Reveals Possible Mechanisms in Reproductive Polyphenism of the Cotton Aphid
Source: PLoS One. 2014 Jun 10;9(6):e99506. doi: 10.1371/journal.pone.0099506 (PMC4051768; doi:10.1371/journal.pone.0099506)
Supplement: Table S5 — Significantly enriched KEGG pathways in the pair-wise comparison of three reproductive morphs. KEGG enrichment analysis was performed with the up-regulated DEGs and the down-regulated DEGs separately. No. of DEGs, the number of differentially expressed genes in a KEGG pathway; No. of genes, the total number of orthologous genes in a KEGG pathway. PF, parthenogenetic females; GP, gynoparae; SF, sexual females. (XLSX) [file pone.0099506.s008.xlsx]

## Sheet: Sheet1
Pathways	No of DEGs	No of genes	P-Value
GP vs. PF
Up-regulated
Galactose metabolism	6	15	0.00409838
Ascorbate and aldarate metabolism	4	7	0.00677534
Phototransduction - fly	5	13	0.00702294
Starch and sucrose metabolism	5	16	0.0156395
Glycosaminoglycan degradation	3	7	0.0481815
Arginine and proline metabolism	5	22	0.0481815
Down-regulated
DNA replication	13	30	5.19043e-09
Progesterone-mediated oocyte maturation	8	32	0.00131904
Hedgehog signaling pathway	5	15	0.00534806
Base excision repair	5	17	0.00614255
Notch signaling pathway	5	17	0.00614255
Dorso-ventral axis formation	5	19	0.0089369
Wnt signaling pathway	7	43	0.0171274
Mismatch repair	4	17	0.0328285
SF vs. GP
Up-regulated
DNA replication	28	30	0
Nucleotide excision repair	22	32	5.82275e-08
Mismatch repair	15	17	5.82275e-08
Homologous recombination	15	20	2.74035e-06
Progesterone-mediated oocyte maturation	17	32	0.000401988
Base excision repair	11	17	0.000873109
Fanconi anemia pathway	15	29	0.0011894
RNA transport	38	109	0.0011894
Pyrimidine metabolism	23	56	0.00161792
Ubiquitin mediated proteolysis	24	70	0.0206025
Purine metabolism	24	70	0.0206025
mRNA surveillance pathway	19	54	0.0371732
Down-regulated
Neuroactive ligand-receptor interaction	9	16	0.000589578
Arginine and proline metabolism	9	22	0.00721296
Arachidonic acid metabolism	5	8	0.0127708
Phototransduction - fly	6	13	0.02089
Taurine and hypotaurine metabolism	4	6	0.0213084
Glycine, serine and threonine metabolism	6	14	0.0213084
Valine, leucine and isoleucine degradation	9	29	0.0213084
Alanine, aspartate and glutamate metabolism	6	15	0.0233059
Ascorbate and aldarate metabolism	4	7	0.0233059
Nitrogen metabolism	4	7	0.0233059
SF vs. PF
Up-regulated
Homologous recombination	11	20	0.000781102
Nucleotide excision repair	13	32	0.00262189
Mismatch repair	9	17	0.00262189
Fanconi anemia pathway	12	29	0.00283536
DNA replication	11	30	0.0147594
Down-regulated
Neuroactive ligand-receptor interaction	9	16	2.81543e-05
ECM-receptor interaction	7	13	0.000441058
Phototransduction - fly	5	13	0.0377409
